# Supplementary material for: NLRP4 unlocks an NK/macrophages-centered ecosystem to suppress non-small cell lung cancer
Source: Biomark Res. 2025 Mar 14;13:44. doi: 10.1186/s40364-025-00756-4 (PMC11909883; doi:10.1186/s40364-025-00756-4)
Supplement: Supplementary file 2 — Supplementary Material 2 [file 40364_2025_756_MOESM2_ESM.xlsx]

## Sheet: Table S1
Reported NLRP4-KD mediated pathways
pathways	PMID	molecules
type I interferon pathway	22388039	IRF3	IRF2	IRF7	IFNA1/2/4	IFNB	IFNAR1
STING pathway	35467709	IFNY	STING	STAT1	STAT2
interleukins secretion	TableS11	IL1B	IL7R	IL8	IL7	IL1B	IL36Y
tumor necrosis factor pathway	to make sure tumor-intrinsic pathways' influences on TNF	TNFA	TNFR	TNFAR1/2

## Sheet: Table S2
p_val	avg_log2FC	pct.1	pct.2	p_val_adj	gene	seruat_cluster
0	2.2092	0.661	0.161	0	LGMN	0
0	1.57336	0.694	0.272	0	LAMP1	0
0	1.4118	0.765	0.362	0	CD81	0
0	1.4798	0.675	0.275	0	CD163	0
0	1.00909	0.695	0.33	0	CXCL8	0
0	1.57696	0.466	0.125	0	CD84	0
0	0.833233	0.623	0.3	0	CXCL2	0
0	2.61539	0.907	0.334	0	GPNMB	0
0	2.15208	0.652	0.188	0	GM2A	0
0	1.89368	0.818	0.356	0	CTSL	0
0	1.63143	0.684	0.243	0	LIPA	0
0	1.33401	0.717	0.304	0	ACP5	0
0	2.10717	0.543	0.131	0	RNASE1	0
0	2.61085	0.485	0.095	0	PLTP	0
0	1.42244	0.622	0.234	0	PLD3	0
0	1.68125	0.563	0.175	0	SLCO2B1	0
0	1.61497	0.81	0.429	0	CTSZ	0
0	1.69317	0.86	0.482	0	APOE	0
0	1.42312	0.577	0.206	0	MARCKS	0
0	1.47235	0.614	0.244	0	TIMP2	0
0	1.33311	0.573	0.204	0	CREG1	0
0	1.71714	0.468	0.103	0	NPL	0
0	1.4822	0.55	0.186	0	DAB2	0
0	1.2172	0.667	0.307	0	MRC1	0
0	1.25718	0.645	0.29	0	TMEM176B	0
0	1.45479	0.654	0.306	0	IER3	0
0	1.40048	0.635	0.294	0	MT-RNR2	0
0	1.2293	0.631	0.291	0	HEXB	0
0	1.39312	0.63	0.29	0	MT-RNR1	0
0	1.76573	0.43	0.09	0	PLA2G7	0
0	1.10815	0.825	0.495	0	ASAH1	0
0	1.51514	0.494	0.174	0	CPM	0
0	1.27345	0.553	0.235	0	GNS	0
0	1.11889	0.759	0.441	0	FCGRT	0
0	1.0139	0.688	0.372	0	BRI3	0
0	1.20826	0.54	0.226	0	MS4A4A	0
0	0.731389	0.825	0.515	0	SOD2	0
0	1.22893	0.478	0.168	0	TREM2	0
0	1.09162	0.552	0.243	0	CTSA	0
0	1.36629	0.518	0.209	0	TFRC	0
0	1.26472	0.451	0.149	0	PMP22	0
0	0.995064	0.709	0.407	0	FOSB	0
0	1.85384	0.691	0.271	0	GPR183	1
0	2.21718	0.356	0.046	0	CLEC10A	1
0	1.64141	0.918	0.587	0	HLA-DQB1	1
0	1.458	0.644	0.316	0	GSN	1
0	1.55265	0.488	0.169	0	PEA15	1
0	3.26285	0.883	0.175	0	FCN1	10
0	2.80588	0.83	0.188	0	VCAN	10
0	3.13845	0.594	0.038	0	S100A12	10
0	2.38681	0.6	0.116	0	CSF3R	10
0	2.89694	0.528	0.07	0	POU2F2	10
0	1.8926	0.489	0.119	0	CD36	10
0	2.04438	0.433	0.073	0	IL17RA	10
0	2.10476	0.463	0.108	0	DUSP6	10
0	2.90929	0.897	0.275	0	S100A8	10
0	3.07776	0.607	0.062	0	SELL	10
0	2.68614	0.94	0.447	0	S100A9	10
0	2.08568	0.622	0.157	0	MPEG1	10
0	1.54776	0.726	0.264	0	CORO1A	10
0	2.15303	0.57	0.124	0	MYO1F	10
0	2.11538	0.52	0.087	0	CFP	10
0	1.6046	0.67	0.243	0	FGL2	10
0	2.14633	0.672	0.262	0	Metazoa-SRP	10
0	1.84354	0.734	0.334	0	TKT	10
0	1.77399	0.623	0.231	0	AP1S2	10
0	1.66289	0.579	0.2	0	FGR	10
5.59514e-256	1.31956	0.68	0.304	2.09527e-251	CEBPD	10
0	1.54005	0.622	0.254	0	MNDA	10
0	1.86634	0.684	0.318	0	AHNAK	10
0	2.69728	0.381	0.024	0	RIPOR2	10
0	1.60963	0.595	0.241	0	EVI2B	10
0	-0.110359	0.692	0.341	0	MT-RNR2	10
0	2.2198	0.399	0.055	0	VSIR	10
1.15228e-263	0.291883	0.681	0.337	4.31505e-259	MT-RNR1	10
1.09187e-195	1.16616	0.591	0.25	4.08883e-191	IFITM2	10
0	1.98602	0.445	0.11	0	NCF1	10
6.82461e-226	1.41242	0.521	0.188	2.55568e-221	FPR1	10
1.04834e-304	1.92992	0.466	0.139	3.92583e-300	FYB1	10
2.60923e-229	1.3675	0.564	0.24	9.77103e-225	CSTA	10
1.4587e-235	1.2172	0.695	0.375	5.46255e-231	DAZAP2	10
1.37823e-183	1.1777	0.511	0.198	5.16118e-179	CD48	10
5.69898e-226	1.38681	0.585	0.275	2.13415e-221	HCK	10
1.13182e-152	0.982434	0.643	0.337	4.23844e-148	TTC19	10
2.26475e-166	1.11282	0.534	0.229	8.48103e-162	TNFRSF1B	10
0	2.02861	0.348	0.043	0	MEGF9	10
0	1.23824	0.89	0.588	0	COTL1	10
0	2.02366	0.352	0.05	0	SULT1A1	10
0	1.30258	0.809	0.328	0	TTC19	11
1.19848e-169	1.05328	0.712	0.395	4.48808e-165	EIF4A1	11
0	1.14149	0.859	0.333	0	MT-RNR2	11
0	1.0397	0.852	0.329	0	MT-RNR1	11
0	1.45569	0.763	0.258	0	Metazoa-SRP	11
2.9882e-275	1.56618	0.736	0.369	1.11902e-270	SLC2A3	11
1.51216e-288	1.32319	0.9	0.543	5.66275e-284	PLAUR	11
2.81853e-221	1.18415	0.884	0.559	1.05548e-216	SOD2	11
6.41863e-198	0.881632	0.893	0.572	2.40365e-193	MT-ATP8	11
9.49786e-212	0.801373	0.903	0.599	3.55676e-207	MTRNR2L12	11
0	1.66626	0.779	0.185	0	FCN1	12
0	2.79206	0.848	0.237	0	IFITM2	12
0	2.55532	0.637	0.116	0	LILRB2	12
0	1.87527	0.687	0.189	0	CD48	12
0	1.57724	0.622	0.2	2.94763e-308	FGR	12
0	2.47194	0.46	0.041	0	LILRA5	12
5.19945e-252	1.20655	0.751	0.398	1.94709e-247	CD37	12
0	1.67044	0.877	0.361	0	TIMP1	12
0	2.17903	0.586	0.085	0	CFP	12
0	2.39681	0.917	0.451	0	LST1	12
0	2.18246	0.779	0.318	0	IFITM3	12
0	1.48611	0.667	0.223	0	TNFRSF1B	12
0	2.55107	0.568	0.142	0	LINC01272	12
2.35385e-265	1.23972	0.69	0.269	8.81471e-261	CORO1A	12
0	2.19676	0.521	0.101	0	C10orf54	12
0	1.73338	0.69	0.271	0	CD55	12
0	1.92078	0.539	0.125	0	PAG1	12
0	1.75993	0.796	0.395	0	NAP1L1	12
0	1.83676	0.507	0.119	0	NAAA	12
2.57934e-264	1.56186	0.586	0.2	9.65912e-260	WARS	12
2.69056e-276	1.45816	0.715	0.332	1.00756e-271	BCL2A1	12
0	2.17864	0.424	0.042	0	MTSS1	12
0	1.60012	0.72	0.35	0	FCGR3A	12
3.91824e-204	1.03654	0.794	0.44	1.4673e-199	SERPINA1	12
2.99068e-259	1.63286	0.487	0.136	1.11995e-254	RNF144B	12
2.2188e-301	1.96476	0.428	0.079	8.30895e-297	POU2F2	12
3.94175e-241	1.49146	0.526	0.179	1.47611e-236	BID	12
1.4645e-259	1.57141	0.44	0.1	5.48425e-255	MYO1G	12
7.79852e-202	1.3462	0.536	0.198	2.92039e-197	STXBP2	12
5.58283e-176	1.0143	0.678	0.34	2.09066e-171	TKT	12
6.10957e-173	1.09731	0.621	0.285	2.28791e-168	CFD	12
0	1.41878	0.883	0.548	0	AIF1	12
6.63283e-186	1.24174	0.613	0.278	2.48386e-181	SAMSN1	12
4.05698e-205	1.39655	0.494	0.163	1.51926e-200	CYTIP	12
2.16737e-174	1.14744	0.644	0.314	8.11637e-170	C5AR1	12
2.15226e-284	1.83427	0.409	0.082	8.05978e-280	LRRC25	12
2.2015e-235	1.53016	0.433	0.107	8.24417e-231	LIMD2	12
2.35248e-162	1.0889	0.573	0.251	8.80957e-158	FGL2	12
1.07366e-207	1.40354	0.461	0.14	4.02062e-203	FAM49A	12
5.58161e-167	1.07148	0.591	0.27	2.0902e-162	IFI30	12
4.07941e-159	1.05068	0.608	0.29	1.52766e-154	RNF149	12
0	1.77927	0.363	0.047	0	C19orf38	12
1.86221e-245	1.67553	0.415	0.103	6.97359e-241	RHOC	12
1.43263e-172	1.27661	0.497	0.185	5.36493e-168	BIRC3	12
1.75069e-198	1.36762	0.5	0.189	6.55599e-194	STX11	12
1.61235e-178	1.25422	0.5	0.191	6.03792e-174	PILRA	12
1.77122e-168	1.2161	0.501	0.193	6.63285e-164	RILPL2	12
8.17776e-196	1.00427	0.746	0.441	3.06241e-191	SERP1	12
3.3869e-161	1.10017	0.578	0.273	1.26833e-156	RHOG	12
1.32671e-240	1.20362	0.805	0.503	4.96826e-236	NAMPT	12
2.10597e-165	1.21688	0.47	0.17	7.88643e-161	VAMP5	12
1.27011e-147	1.0684	0.719	0.414	4.75631e-143	COX3	13
9.6794e-121	0.502298	0.705	0.403	3.62474e-116	CYTB	13
1.43019e-115	0.655568	0.714	0.414	5.35576e-111	ND4L	13
0	1.92414	0.956	0.499	0	FOS	14
2.56377e-229	1.21062	0.75	0.324	9.60082e-225	ND2	14
1.50207e-216	1.12016	0.75	0.336	5.62493e-212	ND1	14
8.24092e-224	0.94198	0.807	0.396	3.08606e-219	CYTB	14
2.43007e-229	0.732472	0.813	0.407	9.10012e-225	COX3	14
8.59963e-217	0.777634	0.811	0.408	3.22039e-212	ATP8	14
4.72924e-225	0.729588	0.813	0.411	1.771e-220	ATP6	14
4.66711e-227	0.758537	0.807	0.407	1.74774e-222	ND4L	14
8.3943e-212	0.850676	0.815	0.416	3.1435e-207	ND3	14
4.6159e-249	0.652712	0.815	0.418	1.72856e-244	COX1	14
1.90915e-233	0.679966	0.815	0.418	7.14937e-229	COX2	14
9.89464e-236	0.564229	0.814	0.418	3.70535e-231	RNR2	14
7.81247e-208	0.823236	0.792	0.397	2.92561e-203	ND4	14
2.34114e-223	0.493908	0.805	0.411	8.76711e-219	RNR1	14
7.43249e-195	1.01058	0.665	0.279	2.78332e-190	HLA-H	14
4.91796e-198	0.733929	0.699	0.324	1.84168e-193	ND5	14
4.82982e-253	1.22794	0.93	0.56	1.80867e-248	JUN	14
4.90705e-243	1.47108	0.807	0.438	1.83759e-238	CRIP1	14
1.16713e-258	1.31337	0.918	0.563	4.37068e-254	DUSP1	14
0	1.63636	0.888	0.558	0	CD69	14
1.53899e-187	0.51645	0.943	0.614	5.76322e-183	GNB2L1	14
7.87361e-145	0.22437	0.813	0.491	2.94851e-140	DNAJB1	14
4.21798e-118	0.744995	0.668	0.361	1.57955e-113	IER3	15
1.60673e-152	0.776511	0.785	0.443	6.01687e-148	SERPINA1	15
8.06189e-126	0.926606	0.611	0.299	3.01902e-121	CD14	15
1.08456e-165	1.06751	0.616	0.263	4.06148e-161	FOSL2	15
1.86881e-148	1.07009	0.673	0.356	6.99832e-144	TPM4	15
1.71734e-134	1.10341	0.51	0.208	6.43109e-130	FGR	15
6.0709e-169	1.17944	0.747	0.434	2.27343e-164	CEBPB	15
1.77841e-154	1.19597	0.597	0.293	6.65977e-150	RNF149	15
1.91785e-184	1.20897	0.624	0.253	7.18197e-180	IFITM2	15
2.31846e-160	1.24048	0.553	0.244	8.68218e-156	NFE2L2	15
6.48104e-173	1.27648	0.503	0.172	2.42702e-168	MCEMP1	15
1.00855e-181	1.29393	0.59	0.243	3.77682e-177	CSTA	15
0	1.29598	0.849	0.545	0	CD44	15
8.42447e-146	1.33354	0.627	0.317	3.15479e-141	BASP1	15
2.9939e-192	1.34526	0.562	0.229	1.12116e-187	PLSCR1	15
2.24792e-182	1.3752	0.512	0.189	8.41802e-178	GPCPD1	15
1.56219e-194	1.3763	0.566	0.207	5.8501e-190	TREM1	15
1.05576e-211	1.40116	0.609	0.246	3.9536e-207	HIF1A	15
2.86959e-193	1.40506	0.622	0.289	1.07461e-188	PLEK	15
1.15747e-197	1.40999	0.623	0.256	4.33451e-193	HBEGF	15
3.00423e-236	1.42047	0.651	0.254	1.12502e-231	ETS2	15
4.74638e-182	1.42611	0.431	0.12	1.77742e-177	METTL9	15
9.25715e-258	1.42802	0.704	0.303	3.46662e-253	SLC11A1	15
1.0731e-199	1.45248	0.556	0.192	4.01856e-195	SERPINB9	15
3.2479e-184	1.47297	0.527	0.201	1.21627e-179	STXBP2	15
1.2581e-184	1.48636	0.537	0.227	4.71133e-180	MAT2A	15
4.61467e-212	1.49746	0.662	0.322	1.7281e-207	CDKN1A	15
3.93561e-293	1.5081	0.7	0.295	1.47381e-288	UPP1	15
2.21992e-205	1.52545	0.516	0.17	8.31315e-201	SYAP1	15
1.41085e-194	1.52938	0.465	0.142	5.28334e-190	CHD1	15
1.17659e-233	1.55559	0.615	0.229	4.40611e-229	TNFRSF1B	15
3.84446e-237	1.57659	0.57	0.206	1.43967e-232	LCP2	15
5.87216e-254	1.59384	0.618	0.204	2.19901e-249	MXD1	15
7.71754e-296	1.59486	0.724	0.278	2.89007e-291	CREM	15
2.84074e-260	1.60195	0.582	0.181	1.0638e-255	PTPRE	15
3.60665e-238	1.60538	0.442	0.097	1.35062e-233	CFP	15
8.55424e-240	1.61941	0.525	0.164	3.20339e-235	ELL2	15
0	1.63663	0.677	0.299	0	SERPINB1	15
1.50221e-278	1.64189	0.591	0.19	5.62547e-274	RILPL2	15
6.79935e-187	1.6544	0.467	0.149	2.54622e-182	SELK	15
4.67495e-223	1.65463	0.457	0.126	1.75067e-218	ACSL3	15
1.24139e-259	1.66682	0.505	0.127	4.64875e-255	ATP13A3	15
8.99851e-248	1.68389	0.505	0.139	3.36976e-243	PDE4B	15
2.73839e-305	1.68707	0.636	0.233	1.02547e-300	KDM6B	15
1.71956e-220	1.68881	0.395	0.093	6.4394e-216	PNP	15
5.61489e-243	1.70405	0.461	0.117	2.10266e-238	PNPLA8	15
0	1.71861	0.921	0.56	0	SOD2	15
1.15689e-296	1.77827	0.608	0.171	4.33233e-292	VEGFA	15
0	1.78181	0.622	0.228	0	MAP3K8	15
8.17026e-285	1.83696	0.568	0.179	3.0596e-280	IVNS1ABP	15
3.55656e-269	1.8651	0.511	0.136	1.33186e-264	ANPEP	15
0	1.86557	0.601	0.189	0	FPR1	15
0	1.87209	0.665	0.249	0	ACSL1	15
1.28069e-284	1.90939	0.679	0.349	4.79594e-280	CXCL2	15
0	1.93876	0.654	0.213	0	THBD	15
0	1.94444	0.79	0.309	0	C5AR1	15
0	1.94891	0.661	0.209	0	GK	15
0	1.95236	0.683	0.207	0	ATP2B1	15
0	1.99168	0.472	0.091	3.8839e-306	EHD1	15
0	2.00085	0.499	0.091	0	CD93	15
0	2.01074	0.941	0.544	0	PLAUR	15
0	2.01271	0.849	0.366	0	SLC2A3	15
0	2.02504	0.853	0.186	0	FCN1	15
0	2.04548	0.68	0.221	0	EREG	15
0	2.09165	0.776	0.273	0	SAMSN1	15
0	2.14447	0.57	0.113	0	AQP9	15
0	2.14606	0.815	0.33	0	BCL2A1	15
0	2.20913	0.731	0.272	0	CD55	15
0	2.22742	0.948	0.498	0	NAMPT	15
1.09443e-265	2.25483	0.416	0.109	4.09842e-261	NLRP3	15
0	2.28854	0.774	0.385	0	CXCL8	15
0	2.33789	0.785	0.296	0	IL1B	15
0	2.34979	0.804	0.221	0	G0S2	15
0	2.41505	0.756	0.208	0	PPIF	15
0	2.42904	0.566	0.083	0	CD300E	15
0	2.4822	0.56	0.023	0	NOS2	15
0	2.51727	0.654	0.107	0	SLC25A37	15
0	2.71246	0.656	0.221	0	THBS1	15
0	2.75851	0.641	0.256	0	AREG	15
0	2.88645	0.885	0.194	0	VCAN	15
0	3.46636	0.983	0.451	0	S100A9	15
0	3.60038	0.582	0.046	0	S100A12	15
0	3.61908	0.925	0.363	0	TIMP1	15
0	3.83406	0.965	0.28	0	S100A8	15
7.36055e-263	1.87118	0.571	0.155	2.75638e-258	CCL4L2	16
0	3.13694	1	0.608	0	CCL4	16
3.61883e-247	2.00226	0.514	0.139	1.35518e-242	CCL4L1	16
6.1823e-170	0.978877	0.773	0.4	2.31515e-165	ND4	16
2.08385e-165	0.725213	0.785	0.416	7.80358e-161	ATP6	16
3.02627e-162	0.747304	0.778	0.411	1.13328e-157	ND4L	16
1.0289e-162	0.644422	0.781	0.415	3.85304e-158	RNR1	16
4.39271e-169	0.6068	0.767	0.401	1.64498e-164	CYTB	16
8.09363e-168	0.615829	0.776	0.413	3.0309e-163	ATP8	16
2.18929e-160	0.921876	0.785	0.422	8.19846e-156	COX1	16
3.4038e-160	0.704178	0.775	0.412	1.27466e-155	COX3	16
8.72047e-160	0.853491	0.785	0.422	3.26564e-155	RNR2	16
9.39409e-159	0.888305	0.785	0.422	3.5179e-154	COX2	16
5.36599e-171	0.610216	0.782	0.42	2.00946e-166	ND3	16
1.05101e-145	0.752963	0.621	0.284	3.93584e-141	HLA-H	16
1.71729e-140	1.1488	0.618	0.289	6.43091e-136	LOC101929876	16
1.16661e-131	0.647041	0.668	0.345	4.36872e-127	ND1	16
7.98212e-130	0.656188	0.649	0.33	2.98914e-125	ND5	16
4.20346e-125	0.676541	0.652	0.334	1.57411e-120	ND2	16
2.9697e-127	0.560071	0.828	0.511	1.11209e-122	FOS	16
2.47855e-149	0.428133	0.923	0.618	9.28166e-145	GNB2L1	16
0	1.79001	0.667	0.123	0	ELOB	17
0	1.55773	0.691	0.147	0	PTMS	17
0	1.70003	0.634	0.114	0	JPT1	17
0	1.8463	0.598	0.083	0	PLA2G16	17
0	1.73161	0.649	0.136	0	RETN	17
9.8102e-280	1.2952	0.81	0.303	3.67372e-275	LY6E	17
1.47005e-305	1.26411	0.722	0.216	5.50504e-301	RACK1	17
0	1.19273	0.689	0.187	0	SERPING1	17
0	1.42862	0.742	0.195	0	LGALS3BP	17
0	1.07633	0.729	0.185	0	FN1	17
0	2.00229	0.61	0.074	0	PPARG	17
8.09684e-291	1.2982	0.698	0.206	3.03211e-286	SNX2	17
3.73669e-255	0.894745	0.819	0.338	1.39931e-250	FABP5	17
4.02443e-304	1.26115	0.685	0.192	1.50707e-299	GCHFR	17
3.30993e-245	1.10646	0.764	0.288	1.2395e-240	CD9	17
0	1.96351	0.557	0.066	0	PDLIM1	17
0	1.26137	0.658	0.172	0	CYP27A1	17
0	1.76549	0.57	0.087	0	TRIR	17
0	1.95743	0.547	0.066	0	SELENOH	17
0	1.43172	0.631	0.15	0	MDH1	17
1.24253e-262	1.0827	0.69	0.22	4.65303e-258	HLA-DQA2	17
0	1.52148	0.555	0.089	0	CES1	17
6.94616e-269	1.24912	0.657	0.194	2.6012e-264	TMBIM4	17
4.67732e-268	0.894286	0.733	0.271	1.75156e-263	MS4A4A	17
2.32445e-247	1.05559	0.726	0.264	8.70459e-243	COMT	17
0	1.11972	0.572	0.113	0	INHBA	17
1.37412e-288	1.00238	0.664	0.206	5.14581e-284	TREM1	17
1.53052e-251	1.39401	0.734	0.277	5.73148e-247	MGST3	17
0	2.02653	0.496	0.04	0	PCOLCE2	17
0	1.60055	0.563	0.107	0	PTPMT1	17
0	2.19947	0.483	0.028	0	FAM89A	17
7.62357e-254	1.05905	0.691	0.236	2.85488e-249	REEP5	17
0	1.84826	0.522	0.068	0	SELENOW	17
1.22411e-296	1.2739	0.605	0.151	4.58406e-292	EVL	17
1.95863e-279	1.3695	0.607	0.154	7.33469e-275	CD151	17
1.00793e-237	0.892762	0.714	0.261	3.77449e-233	MARCO	17
1.94589e-224	1.08983	0.734	0.281	7.28696e-220	GLRX	17
0	1.55028	0.546	0.094	0	SMIM25	17
4.22451e-262	0.959264	0.635	0.184	1.58199e-257	CRIP1	17
3.523e-252	0.845986	0.705	0.254	1.31929e-247	MSR1	17
1.22456e-259	1.12198	0.66	0.21	4.58573e-255	MYDGF	17
2.43903e-251	1.10412	0.673	0.223	9.13367e-247	ARHGAP18	17
2.06522e-243	0.984779	0.712	0.262	7.73384e-239	GLIPR2	17
2.48582e-242	0.857906	0.718	0.27	9.3089e-238	VSIG4	17
5.42451e-247	1.12925	0.665	0.218	2.03137e-242	VPS29	17
1.95427e-238	1.03327	0.7	0.253	7.31835e-234	SLC7A7	17
6.63533e-285	1.44814	0.579	0.133	2.4848e-280	DECR1	17
5.25166e-255	0.862685	0.697	0.252	1.96664e-250	YWHAH	17
0	0.546541	0.541	0.097	0	FABP4	17
3.23749e-266	1.35828	0.598	0.155	1.21237e-261	SSB	17
7.95969e-261	1.31371	0.609	0.166	2.98075e-256	GAA	17
0	1.66576	0.531	0.089	0	SEPT11	17
1.96673e-273	1.11096	0.624	0.182	7.36503e-269	CARD16	17
5.82606e-243	0.768022	0.741	0.301	2.18174e-238	TIMP2	17
2.27824e-207	0.971674	0.733	0.294	8.53155e-203	FBP1	17
4.95661e-282	1.03268	0.609	0.17	1.85615e-277	MCEMP1	17
9.51375e-280	0.141609	0.826	0.388	3.56271e-275	C1QC	17
1.52688e-215	0.953005	0.732	0.295	5.71784e-211	SAP18	17
7.83321e-247	1.04045	0.643	0.21	2.93338e-242	LY86	17
5.02221e-212	0.964154	0.859	0.426	1.88072e-207	CD81	17
2.02093e-242	0.843854	0.698	0.266	7.56799e-238	SPI1	17
8.44058e-291	1.52885	0.538	0.108	3.16083e-286	OSCAR	17
2.00953e-231	1.09631	0.647	0.217	7.52529e-227	NDUFV2	17
4.67798e-198	1.04926	0.774	0.344	1.75181e-193	GSTO1	17
3.14014e-264	1.23835	0.583	0.154	1.17592e-259	DOK2	17
5.73319e-221	0.958584	0.695	0.266	2.14696e-216	ZNF706	17
4.71741e-239	0.495698	0.781	0.353	1.76658e-234	OLR1	17
7.05562e-239	1.23934	0.606	0.178	2.64219e-234	NDUFC2	17
2.61016e-231	0.587315	0.78	0.354	9.77451e-227	FCGR3A	17
7.10263e-213	0.845706	0.747	0.321	2.65979e-208	CLTA	17
2.31591e-212	0.873579	0.731	0.306	8.67261e-208	PYCARD	17
1.26117e-228	0.903925	0.671	0.247	4.72285e-224	SNX10	17
7.32271e-233	0.856725	0.687	0.264	2.74221e-228	ALOX5	17
1.29902e-216	0.865189	0.709	0.286	4.86456e-212	TMEM59	17
2.71023e-215	0.802342	0.731	0.308	1.01493e-210	PEBP1	17
1.20587e-221	1.02483	0.651	0.229	4.51573e-217	EFHD2	17
8.73106e-240	1.09574	0.608	0.186	3.26961e-235	PLBD1	17
1.65594e-271	1.29088	0.556	0.135	6.20118e-267	GYPC	17
1.8044e-220	0.879287	0.686	0.265	6.75711e-216	LRPAP1	17
1.04456e-215	1.02703	0.658	0.238	3.91167e-211	AKR1A1	17
3.60025e-231	1.11503	0.619	0.199	1.34822e-226	HNMT	17
1.5404e-216	0.732975	0.752	0.332	5.76847e-212	NDUFS5	17
2.61067e-290	1.61004	0.511	0.092	9.77643e-286	ABHD5	17
7.62413e-223	0.953613	0.663	0.244	2.85509e-218	LAMP2	17
8.07278e-220	1.07051	0.637	0.218	3.02309e-215	SCP2	17
0	1.93672	0.462	0.044	0	PPIC	17
2.59234e-274	1.49825	0.528	0.11	9.7078e-270	PNPLA6	17
8.92485e-225	0.847137	0.678	0.26	3.34218e-220	MNDA	17
1.24057e-221	0.967087	0.656	0.238	4.64567e-217	NUCB1	17
1.32193e-217	0.769721	0.727	0.309	4.95035e-213	NCF2	17
4.50332e-260	1.23518	0.562	0.145	1.6864e-255	ATP1B1	17
3.73105e-253	1.40687	0.548	0.131	1.3972e-248	BLVRA	17
0	1.19456	0.521	0.107	1.13153e-307	LPL	17
6.26829e-201	0.544843	0.83	0.416	2.34735e-196	ALOX5AP	17
9.72354e-214	0.812846	0.668	0.255	3.64127e-209	TFRC	17
3.73261e-194	0.776034	0.723	0.31	1.39779e-189	RGCC	17
1.15362e-193	1.06283	0.666	0.254	4.32007e-189	BST2	17
1.31834e-187	0.765534	0.798	0.386	4.93693e-183	JUND	17
7.64583e-225	0.502139	0.747	0.336	2.86321e-220	LMNA	17
1.10536e-212	0.779341	0.697	0.286	4.13937e-208	ATP6AP1	17
9.89459e-277	1.55113	0.506	0.096	3.70533e-272	SEM1	17
6.57371e-268	1.41733	0.523	0.113	2.46172e-263	FCGR1A	17
2.74795e-225	0.648911	0.716	0.306	1.02905e-220	SLC11A1	17
1.62991e-211	0.779179	0.704	0.294	6.10369e-207	CIB1	17
1.01319e-203	0.868879	0.696	0.286	3.7942e-199	LAMTOR1	17
7.29744e-235	1.15737	0.577	0.168	2.73275e-230	SRI	17
9.6985e-232	1.22796	0.569	0.16	3.6319e-227	SRSF9	17
2.41375e-204	0.962449	0.659	0.251	9.03902e-200	GNB2	17
1.25231e-211	0.750516	0.699	0.291	4.68967e-207	RAP1B	17
9.66604e-280	-0.23407	0.84	0.433	3.61974e-275	GPNMB	17
5.53852e-217	0.888142	0.647	0.241	2.07406e-212	CHCHD10	17
2.22665e-302	1.58087	0.486	0.08	8.33836e-298	TCF7L2	17
3.50911e-183	0.936618	0.826	0.42	1.31409e-178	BRI3	17
3.84888e-263	1.1643	0.543	0.138	1.44133e-258	ALDH1A1	17
1.88333e-250	1.33642	0.528	0.123	7.0527e-246	TGM2	17
7.90912e-202	0.899531	0.669	0.264	2.96181e-197	PSMB1	17
9.41157e-196	0.787899	0.728	0.323	3.52445e-191	RNH1	17
4.20215e-191	1.16355	0.726	0.321	1.57362e-186	ALDH2	17
6.76589e-208	0.938196	0.644	0.24	2.53369e-203	PLXDC2	17
2.91695e-215	0.912914	0.631	0.228	1.09234e-210	C9orf16	17
5.69505e-203	0.729918	0.71	0.307	2.13268e-198	BCAP31	17
7.83977e-202	0.711167	0.719	0.316	2.93584e-197	RPS27L	17
5.2374e-195	0.828368	0.698	0.295	1.9613e-190	ATP6V0D1	17
4.06879e-180	0.701762	0.852	0.449	1.52368e-175	CAPG	17
1.10903e-173	0.801688	0.779	0.377	4.15311e-169	NOP10	17
9.67949e-227	0.234167	0.835	0.433	3.62478e-222	CTSL	17
5.77305e-204	0.864931	0.661	0.26	2.16189e-199	BLOC1S1	17
7.18697e-206	0.875184	0.653	0.253	2.69138e-201	VASP	17
5.14967e-200	0.919375	0.647	0.247	1.92845e-195	TAX1BP1	17
2.90446e-205	0.891192	0.644	0.245	1.08766e-200	SCPEP1	17
7.07495e-194	0.721407	0.724	0.326	2.64943e-189	CD164	17
1.44873e-190	0.849566	0.68	0.283	5.4252e-186	NEDD8	17
8.82796e-208	0.959056	0.612	0.215	3.3059e-203	MTPN	17
1.8638e-203	0.593759	0.745	0.348	6.97955e-199	SNX3	17
1.06761e-199	0.639882	0.741	0.344	3.99797e-195	HEXB	17
2.29881e-196	0.905491	0.653	0.256	8.60858e-192	ATP5C1	17
1.14973e-223	0.493665	0.737	0.341	4.3055e-219	LAMP1	17
6.28492e-196	0.662771	0.741	0.346	2.35358e-191	NDUFB2	17
3.06063e-183	0.829942	0.691	0.296	1.14614e-178	IGSF6	17
1.2857e-215	1.16118	0.565	0.17	4.8147e-211	OSTF1	17
7.28198e-196	0.860257	0.657	0.263	2.72696e-191	RBX1	17
1.71654e-216	1.06186	0.576	0.182	6.42808e-212	DAD1	17
9.3959e-205	1.10424	0.584	0.19	3.51858e-200	BAX	17
4.42282e-198	0.665216	0.713	0.319	1.65626e-193	PSME2	17
4.74551e-182	0.53913	0.765	0.372	1.7771e-177	ACP5	17
8.90531e-192	0.965426	0.632	0.24	3.33486e-187	ARL6IP4	17
1.52163e-214	0.761326	0.635	0.244	5.69819e-210	DAB2	17
4.78836e-207	1.12069	0.572	0.181	1.79315e-202	PTPN6	17
2.85356e-199	1.07976	0.587	0.196	1.0686e-194	PSMA4	17
1.58303e-187	0.776036	0.691	0.3	5.92812e-183	ATP5J	17
2.52141e-198	0.653742	0.694	0.304	9.44218e-194	ARL6IP1	17
7.89922e-242	1.16829	0.526	0.138	2.9581e-237	C2	17
1.59343e-221	1.27469	0.528	0.14	5.96706e-217	MPC2	17
4.20776e-193	0.462271	0.746	0.358	1.57572e-188	GSN	17
5.028e-190	0.865279	0.643	0.255	1.88288e-185	TGOLN2	17
4.31639e-202	1.02169	0.59	0.202	1.6164e-197	SLC3A2	17
3.81603e-196	0.701032	0.684	0.297	1.42903e-191	PARK7	17
1.09311e-213	0.742539	0.632	0.245	4.09348e-209	CD59	17
3.15759e-197	0.945467	0.596	0.209	1.18246e-192	PRDX5	17
8.88812e-194	0.595737	0.753	0.366	3.32842e-189	AP2S1	17
5.00539e-191	0.861304	0.646	0.259	1.87442e-186	MINOS1	17
8.51151e-198	0.679202	0.688	0.301	3.18739e-193	ARL6IP5	17
1.82137e-198	0.876598	0.618	0.232	6.82066e-194	SPCS1	17
5.00817e-190	0.652906	0.691	0.305	1.87546e-185	LTA4H	17
3.24246e-204	1.06858	0.568	0.183	1.21424e-199	PSMB8	17
8.15521e-187	0.930411	0.62	0.236	3.05396e-182	LAMTOR5	17
2.96088e-186	1.05495	0.592	0.208	1.10879e-181	DRAP1	17
3.55262e-186	0.839617	0.653	0.269	1.33039e-181	SSR3	17
1.35391e-195	1.1123	0.57	0.186	5.07011e-191	SFT2D1	17
1.28354e-201	1.05097	0.568	0.185	4.80661e-197	ISCU	17
1.32479e-183	0.433568	0.746	0.364	4.96106e-179	MRC1	17
9.95195e-177	0.617384	0.763	0.381	3.72681e-172	CXCL16	17
8.0139e-180	0.972641	0.611	0.231	3.00105e-175	TMEM50A	17
1.32751e-184	1.03279	0.586	0.207	4.97127e-180	PSMD8	17
1.1356e-194	1.06648	0.566	0.187	4.25261e-190	NDUFB5	17
1.62439e-185	0.667132	0.691	0.312	6.08301e-181	TALDO1	17
7.74006e-193	0.89547	0.603	0.225	2.8985e-188	PSMB3	17
3.10502e-205	0.517187	0.673	0.296	1.16277e-200	SOD1	17
1.14323e-193	1.08908	0.56	0.183	4.28116e-189	CD47	17
1.99936e-179	0.555128	0.781	0.404	7.4872e-175	C1orf162	17
4.53998e-178	0.961885	0.61	0.233	1.70013e-173	LAMTOR2	17
6.85261e-157	0.675927	0.772	0.395	2.56616e-152	DNAJA1	17
2.02877e-182	0.995746	0.59	0.214	7.59735e-178	RPN2	17
2.745e-181	0.828007	0.63	0.254	1.02795e-176	CAST	17
6.25704e-159	0.558841	0.81	0.435	2.34314e-154	CEBPB	17
3.38294e-182	1.0372	0.58	0.205	1.26684e-177	NDUFB7	17
1.62742e-182	0.63136	0.704	0.329	6.09436e-178	UQCR10	17
2.8038e-188	0.629029	0.679	0.305	1.04997e-183	RAN	17
2.31555e-171	0.853214	0.634	0.26	8.67127e-167	M6PR	17
7.7283e-171	0.68829	0.706	0.332	2.89409e-166	SEC11A	17
5.59097e-191	1.11487	0.546	0.173	2.0937e-186	NDUFB3	17
0	1.84632	0.412	0.039	0	PHLDA3	17
7.35063e-180	1.03071	0.579	0.206	2.75267e-175	VPS28	17
3.98976e-198	1.08569	0.543	0.171	1.49409e-193	CAT	17
4.01513e-172	0.846988	0.636	0.264	1.50359e-167	RNF13	17
1.69495e-230	1.26767	0.482	0.112	6.34724e-226	SELENOT	17
5.4284e-188	0.75263	0.586	0.216	2.03283e-183	CPVL	17
9.94904e-182	0.530792	0.728	0.358	3.72572e-177	SAMHD1	17
2.74673e-178	0.899069	0.593	0.223	1.0286e-173	DYNLRB1	17
6.75056e-175	0.77155	0.644	0.274	2.52795e-170	ERP29	17
3.30599e-189	1.13182	0.537	0.168	1.23803e-184	FIS1	17
3.37281e-178	0.590088	0.701	0.332	1.26305e-173	SEC61B	17
2.15107e-176	0.715213	0.651	0.283	8.05533e-172	MAP1LC3B	17
2.32469e-292	1.73959	0.421	0.053	8.70551e-288	REX1BD	17
3.37946e-248	1.5273	0.45	0.082	1.26554e-243	TRPV2	17
4.07819e-172	0.850533	0.621	0.253	1.5272e-167	ATP5H	17
2.36609e-166	0.614437	0.74	0.372	8.86053e-162	SH3BGRL	17
2.2003e-204	1.31162	0.496	0.129	8.23968e-200	MCOLN1	17
1.84068e-149	0.645769	0.842	0.475	6.89299e-145	PRDX1	17
8.7656e-195	1.20673	0.514	0.148	3.28254e-190	HADHB	17
9.38435e-166	0.869276	0.621	0.255	3.51425e-161	ANXA11	17
1.08417e-179	0.56973	0.686	0.321	4.06002e-175	GMFG	17
1.0483e-259	1.5927	0.435	0.07	3.92566e-255	DST	17
1.899e-238	1.5386	0.449	0.084	7.11137e-234	SELENOF	17
6.18189e-224	1.24061	0.484	0.119	2.315e-219	COLEC12	17
1.73661e-217	1.25427	0.486	0.121	6.50324e-213	AXL	17
2.36521e-190	1.16875	0.521	0.156	8.85724e-186	EML4	17
2.54492e-175	0.526853	0.73	0.365	9.53021e-171	SKP1	17
3.53503e-167	0.515628	0.844	0.479	1.3238e-162	ATP6V1F	17
1.4178e-166	0.823858	0.632	0.267	5.30937e-162	VDAC1	17
6.25472e-151	0.612434	0.794	0.43	2.34227e-146	PSMA7	17
6.94066e-199	1.20855	0.505	0.141	2.59914e-194	EIF6	17
2.46844e-171	0.540645	0.747	0.383	9.24382e-167	ATP5G3	17
7.64377e-171	0.981411	0.58	0.216	2.86244e-166	TMEM219	17
1.00812e-174	0.602077	0.691	0.327	3.7752e-170	ATP6AP2	17
1.46668e-211	0.858382	0.539	0.176	5.49242e-207	JAML	17
3.78347e-146	0.586809	0.811	0.448	1.41684e-141	MS4A7	17
8.20666e-212	1.37055	0.475	0.112	3.07323e-207	PPP1R10	17
4.39215e-147	0.549556	0.848	0.485	1.64477e-142	LGALS3	17
2.9433e-183	0.521785	0.689	0.326	1.10221e-178	FLNA	17
1.00994e-174	1.05609	0.551	0.189	3.78203e-170	RTN3	17
1.82377e-164	0.739291	0.64	0.278	6.82965e-160	TMED10	17
2.31768e-163	0.733526	0.651	0.29	8.67926e-159	CAPZA2	17
5.54158e-185	1.08078	0.528	0.167	2.07521e-180	DSTN	17
2.40742e-235	1.43712	0.448	0.088	9.0153e-231	RTRAF	17
1.15066e-231	1.53518	0.443	0.084	4.30898e-227	VEGFB	17
4.61567e-202	0.381625	0.6	0.241	1.72848e-197	NUPR1	17
1.43873e-191	1.12475	0.513	0.154	5.38777e-187	DNASE2	17
1.60372e-171	0.750624	0.626	0.267	6.00561e-167	LAMTOR4	17
8.06852e-195	1.05232	0.514	0.156	3.0215e-190	CYB5A	17
1.16376e-193	0.620528	0.597	0.239	4.35805e-189	SLCO2B1	17
6.7002e-192	1.1431	0.505	0.147	2.50909e-187	ECH1	17
1.36537e-174	0.571752	0.689	0.331	5.11304e-170	ATP5J2	17
6.20864e-179	1.05463	0.534	0.177	2.32501e-174	PFDN2	17
9.2673e-175	0.439954	0.779	0.422	3.47042e-170	POMP	17
2.42369e-157	0.525052	0.807	0.45	9.07622e-153	ATP6V0B	17
2.49001e-174	0.853653	0.58	0.224	9.32458e-170	BSG	17
1.97084e-168	0.528344	0.723	0.367	7.38039e-164	UQCRH	17
3.90576e-157	0.559253	0.88	0.524	1.46263e-152	TYMP	17
3.88751e-211	1.40577	0.458	0.103	1.4558e-206	AGPAT2	17
3.48651e-254	1.38779	0.432	0.077	1.30563e-249	VMO1	17
1.83697e-221	1.45347	0.447	0.092	6.87908e-217	ADAMTSL4	17
2.2101e-175	0.971101	0.544	0.19	8.27637e-171	GPCPD1	17
3.80969e-146	0.540662	0.802	0.448	1.42665e-141	DYNLL1	17
1.23761e-182	0.546832	0.614	0.26	4.63458e-178	HBEGF	17
6.82146e-179	0.380746	0.747	0.393	2.5545e-174	HSP90B1	17
2.0086e-166	0.918951	0.568	0.214	7.52182e-162	SPCS2	17
9.4701e-162	0.887618	0.584	0.23	3.54636e-157	CCDC88A	17
1.40187e-155	0.641283	0.692	0.338	5.24974e-151	GUK1	17
4.09396e-168	0.917787	0.562	0.209	1.53311e-163	SLC15A3	17
3.15433e-179	1.03503	0.528	0.175	1.18124e-174	TMEM14C	17
2.22662e-173	0.933153	0.551	0.198	8.33825e-169	ATPIF1	17
5.90916e-171	0.997198	0.543	0.19	2.21286e-166	LMAN2	17
1.41995e-165	0.952263	0.554	0.201	5.31742e-161	PHACTR1	17
6.88448e-200	1.00915	0.505	0.152	2.5781e-195	CITED2	17
2.21928e-189	1.14656	0.491	0.138	8.31075e-185	SCD	17
1.21775e-171	0.452067	0.742	0.389	4.56023e-167	CTSH	17
3.29541e-161	0.84428	0.599	0.246	1.23407e-156	RHEB	17
8.1643e-144	0.545111	0.865	0.512	3.05737e-139	CTSC	17
2.0543e-169	1.0031	0.543	0.191	7.69293e-165	NDUFB8	17
6.61236e-174	0.501782	0.703	0.351	2.4762e-169	EIF3K	17
1.66472e-167	0.425509	0.699	0.347	6.23405e-163	H2AFZ	17
5.00093e-151	0.93058	0.589	0.237	1.87275e-146	LAP3	17
2.7345e-147	0.355049	0.843	0.491	1.02402e-142	CTSZ	17
9.7611e-168	1.05137	0.537	0.186	3.65534e-163	DPP7	17
3.75887e-160	0.481319	0.766	0.415	1.40762e-155	ATP6V0E1	17
2.53555e-138	0.590414	0.783	0.432	9.49514e-134	RTN4	17
3.29997e-170	0.875703	0.568	0.217	1.23577e-165	HEXA	17
2.66322e-159	0.491384	0.755	0.404	9.97322e-155	RNASET2	17
9.65396e-222	1.4547	0.437	0.087	3.61522e-217	UBE2S	17
5.72687e-207	1.24058	0.465	0.116	2.1446e-202	SPN	17
7.93503e-171	0.510456	0.677	0.328	2.97151e-166	PPIB	17
1.14779e-167	1.92578	0.547	0.198	4.29825e-163	ISG15	17
2.44002e-147	0.507734	0.785	0.436	9.13739e-143	NDUFA4	17
1.2203e-152	0.390329	0.849	0.5	4.56976e-148	GNAS	17
4.90376e-205	1.34036	0.453	0.105	1.83636e-200	NAA20	17
1.70588e-173	1.10435	0.512	0.164	6.38819e-169	HSD17B11	17
1.22314e-154	0.531016	0.723	0.375	4.58041e-150	ARF1	17
5.18514e-171	0.392781	0.806	0.459	1.94173e-166	GNG5	17
9.86242e-230	1.47061	0.426	0.079	3.69328e-225	ELOC	17
1.70157e-177	1.16535	0.495	0.148	6.37205e-173	CHMP5	17
2.89991e-167	0.448534	0.715	0.368	1.08596e-162	ACTR3	17
1.22712e-160	0.792303	0.594	0.247	4.59534e-156	VDAC2	17
1.02307e-152	0.568773	0.7	0.354	3.83117e-148	RAB7A	17
2.43565e-151	0.460831	0.828	0.482	9.12101e-147	VAMP8	17
1.63104e-144	0.563747	0.691	0.345	6.10792e-140	TKT	17
1.76363e-168	1.03726	0.518	0.173	6.60443e-164	TMEM230	17
1.42021e-172	0.90861	0.538	0.194	5.3184e-168	PILRA	17
5.66553e-156	0.581718	0.672	0.328	2.12163e-151	LAPTM4A	17
1.19358e-151	0.604852	0.675	0.331	4.46973e-147	EDF1	17
4.81799e-203	1.39917	0.444	0.1	1.80424e-198	NCEH1	17
2.77957e-157	0.448891	0.749	0.405	1.04089e-152	LRRFIP1	17
8.55844e-146	0.280694	0.828	0.484	3.20496e-141	CD68	17
2.58646e-169	0.357621	0.754	0.411	9.68577e-165	COX6C	17
1.33416e-175	1.15027	0.491	0.148	4.99617e-171	ATRAID	17
4.46148e-160	0.85315	0.565	0.222	1.67074e-155	TOMM20	17
1.15383e-140	0.476899	0.835	0.492	4.32086e-136	FCGRT	17
5.30514e-157	0.905465	0.556	0.214	1.98667e-152	LRP1	17
4.34514e-150	0.623377	0.672	0.33	1.62717e-145	ATP5B	17
2.01651e-135	0.324299	0.793	0.452	7.55143e-131	TXN	17
1.8067e-157	0.524518	0.691	0.35	6.76572e-153	COX7B	17
1.90688e-161	0.420651	0.751	0.411	7.14088e-157	COX5B	17
1.02895e-148	0.42895	0.791	0.451	3.85321e-144	DBI	17
6.34145e-227	1.45146	0.419	0.079	2.37475e-222	NOP53	17
4.32364e-174	1.15676	0.481	0.141	1.61912e-169	PEPD	17
1.36226e-151	0.651396	0.639	0.3	5.1014e-147	VAPA	17
1.55732e-168	1.11485	0.494	0.155	5.83183e-164	SSBP1	17
6.35366e-154	0.476989	0.728	0.389	2.37932e-149	ATP6V1G1	17
3.26818e-166	0.806194	0.547	0.209	1.22387e-161	PECAM1	17
4.19042e-153	1.05364	0.523	0.185	1.56923e-148	PSMB6	17
1.47728e-166	0.783534	0.544	0.207	5.53211e-162	LDHB	17
2.44199e-180	1.07884	0.482	0.145	9.14478e-176	C4orf48	17
1.76442e-162	0.432723	0.732	0.395	6.60738e-158	SLC25A3	17
1.53574e-150	0.853355	0.563	0.227	5.75105e-146	PRDX6	17
2.73909e-155	0.486267	0.672	0.337	1.02574e-150	CYCS	17
5.82125e-150	0.578339	0.661	0.326	2.17994e-145	MTDH	17
2.55063e-133	0.320235	0.781	0.446	9.55159e-129	SERPINA1	17
3.81519e-153	0.608461	0.625	0.291	1.42871e-148	CTSA	17
2.33102e-146	0.632639	0.641	0.307	8.72919e-142	TBCA	17
5.42955e-149	0.736316	0.596	0.262	2.03326e-144	NDUFA13	17
1.27115e-142	0.821796	0.58	0.246	4.76022e-138	LAIR1	17
1.96031e-140	0.854178	0.578	0.244	7.34097e-136	COPE	17
7.40089e-163	1.07122	0.491	0.158	2.77148e-158	NDUFAB1	17
1.78579e-150	0.454379	0.667	0.335	6.68741e-146	KLF4	17
2.69538e-187	-0.959569	0.795	0.464	1.00937e-182	S100A9	17
1.8104e-159	0.879291	0.524	0.193	6.77957e-155	LY96	17
3.9346e-155	0.336162	0.807	0.477	1.47343e-150	ARPC5	17
2.88295e-287	1.8108	0.367	0.037	1.07961e-282	IGFBP2	17
8.11249e-222	1.45087	0.404	0.074	3.03797e-217	BHLHE41	17
4.37557e-150	0.528577	0.654	0.324	1.63856e-145	PDIA3	17
6.27695e-161	1.1256	0.481	0.151	2.35059e-156	MRPL51	17
3.2923e-154	1.11036	0.492	0.162	1.2329e-149	C19orf70	17
0	1.78886	0.358	0.029	9.42668e-308	GPD1	17
3.12869e-157	1.08253	0.489	0.16	1.17163e-152	CCT5	17
1.79893e-154	0.629474	0.594	0.265	6.73663e-150	CREG1	17
1.03388e-215	-1.23752	0.686	0.358	3.87167e-211	CCL18	17
2.75471e-164	0.268248	0.797	0.469	1.03158e-159	APLP2	17
4.95981e-159	0.362625	0.754	0.426	1.85735e-154	FKBP1A	17
7.54728e-147	0.568071	0.63	0.302	2.82631e-142	CNBP	17
2.62062e-161	1.11302	0.478	0.15	9.8137e-157	TMED5	17
3.02725e-157	1.05957	0.487	0.16	1.13364e-152	RER1	17
4.99027e-150	0.0216247	0.891	0.565	1.86876e-145	C1QB	17
1.11385e-146	0.875731	0.532	0.206	4.17114e-142	BRD2	17
1.78681e-154	0.650267	0.569	0.243	6.69124e-150	EIF4A2	17
2.80464e-162	1.137	0.466	0.141	1.05028e-157	OCIAD1	17
3.83152e-152	0.836413	0.528	0.203	1.43483e-147	ACTN1	17
2.2295e-166	1.04973	0.473	0.148	8.34904e-162	RAB11FIP1	17
1.4177e-136	0.497005	0.695	0.37	5.309e-132	GRB2	17
6.09037e-161	1.19112	0.458	0.134	2.28072e-156	ACER3	17
2.21987e-154	0.968465	0.501	0.177	8.31298e-150	SMCO4	17
5.73074e-154	0.913075	0.508	0.184	2.14605e-149	ATP5D	17
2.49993e-126	0.429854	0.779	0.455	9.36174e-122	HLA-DMA	17
5.23449e-137	0.753573	0.579	0.255	1.96021e-132	ENY2	17
1.80367e-159	0.384076	0.622	0.299	6.75437e-155	PLD3	17
6.42938e-153	0.959876	0.498	0.175	2.40767e-148	SERTAD1	17
1.04294e-143	0.465881	0.673	0.351	3.9056e-139	NDUFA1	17
1.5666e-148	0.379486	0.736	0.414	5.86661e-144	COX7A2	17
1.16055e-166	1.04436	0.462	0.141	4.34605e-162	ABCG1	17
1.89381e-157	1.10623	0.466	0.145	7.09193e-153	CCT8	17
9.81258e-163	0.268458	0.726	0.405	3.67461e-158	CD37	17
6.01639e-148	0.632463	0.575	0.254	2.25302e-143	SRSF5	17
2.11477e-155	0.349159	0.68	0.36	7.9194e-151	SQSTM1	17
1.09101e-149	0.403501	0.701	0.381	4.0856e-145	COX6A1	17
1.49281e-120	0.46762	0.788	0.469	5.59026e-116	MYL12B	17
1.00613e-158	0.341055	0.71	0.391	3.76774e-154	HLA-DMB	17
6.50281e-137	0.828995	0.537	0.219	2.43517e-132	RAB10	17
1.11885e-275	1.6466	0.355	0.037	4.18986e-271	HCAR2	17
3.44536e-241	1.57548	0.368	0.05	1.29022e-236	ACOT7	17
2.62205e-146	0.50049	0.617	0.299	9.81907e-142	PRELID1	17
6.13863e-173	0.155563	0.72	0.402	2.29879e-168	LDHA	17
7.48778e-212	1.07291	0.404	0.087	2.80403e-207	AQP3	17
2.85544e-136	0.829926	0.537	0.22	1.0693e-131	GHITM	17
3.02073e-144	0.98015	0.49	0.173	1.1312e-139	ERP44	17
3.34507e-136	0.531667	0.638	0.321	1.25266e-131	SSR4	17
9.48331e-159	0.225863	0.755	0.439	3.55131e-154	TPI1	17
7.44568e-155	0.456812	0.611	0.295	2.78826e-150	RNF149	17
5.3716e-170	0.142295	0.755	0.44	2.01156e-165	CYBB	17
1.72189e-130	0.605471	0.625	0.31	6.44813e-126	BRK1	17
4.6969e-150	1.06477	0.464	0.15	1.7589e-145	ADAM10	17
2.68054e-149	0.251852	0.787	0.473	1.00381e-144	PGK1	17
1.05247e-141	0.440954	0.668	0.354	3.9413e-137	GRINA	17
6.98206e-139	0.851425	0.519	0.205	2.61464e-134	C11orf58	17
4.84742e-135	0.733518	0.556	0.242	1.81526e-130	PPP1CA	17
2.81275e-185	-0.775092	0.852	0.538	1.05332e-180	APOC1	17
9.03314e-169	0.0887233	0.855	0.541	3.38273e-164	GNAI2	17
4.79634e-150	1.16813	0.448	0.135	1.79613e-145	SERPINB6	17
2.61891e-175	1.29237	0.412	0.099	9.8073e-171	POR	17
6.25428e-126	0.74204	0.571	0.258	2.3421e-121	WDR83OS	17
3.44852e-134	0.44503	0.658	0.346	1.2914e-129	WSB1	17
2.1728e-178	1.20697	0.416	0.104	8.13671e-174	RMDN3	17
2.19223e-155	0.244369	0.749	0.438	8.20947e-151	UBL5	17
5.48386e-162	1.14908	0.43	0.12	2.0536e-157	PSMA3	17
1.59453e-137	0.479188	0.617	0.307	5.9712e-133	SLC16A3	17
4.43475e-147	0.335438	0.673	0.364	1.66073e-142	SUB1	17
3.09295e-136	0.685077	0.549	0.24	1.15825e-131	TUBB4B	17
7.46242e-141	0.930947	0.486	0.177	2.79453e-136	MDH2	17
1.5976e-135	0.353352	0.728	0.419	5.98268e-131	H2AFY	17
7.20873e-149	0.969728	0.466	0.158	2.69953e-144	CASP1	17
1.40677e-140	1.02885	0.468	0.16	5.26806e-136	TWF2	17
5.82537e-142	0.268807	0.751	0.443	2.18148e-137	ACTR2	17
2.31932e-140	0.850785	0.5	0.192	8.68538e-136	GABARAPL2	17
4.76293e-135	0.833468	0.509	0.201	1.78362e-130	NDUFB4	17
2.55634e-180	1.29809	0.396	0.089	9.57299e-176	SQOR	17
1.3134e-153	1.13429	0.435	0.128	4.91843e-149	ADAM17	17
2.40798e-152	0.774993	0.485	0.178	9.01742e-148	CLEC2B	17
6.8183e-143	0.290695	0.764	0.457	2.55332e-138	SUMO2	17
1.58136e-131	0.935401	0.495	0.188	5.92186e-127	PRDX3	17
8.49875e-127	0.610721	0.593	0.286	3.18261e-122	ST13	17
1.32703e-164	1.22649	0.412	0.106	4.96946e-160	C20orf27	17
9.64593e-148	0.0108411	0.598	0.292	3.61221e-143	CXCL3	17
2.79321e-124	0.594612	0.599	0.293	1.046e-119	ATOX1	17
3.47264e-166	0.00914004	0.691	0.385	1.30043e-161	CD83	17
3.20465e-138	0.987886	0.472	0.166	1.20008e-133	RAB2A	17
1.09335e-151	0.271444	0.726	0.421	4.09436e-147	SLC25A5	17
6.17899e-149	0.351442	0.61	0.305	2.31391e-144	SERPINB1	17
2.09709e-138	0.294467	0.782	0.478	7.85318e-134	COX8A	17
3.54347e-214	1.50503	0.361	0.057	1.32696e-209	SVIL	17
4.875e-134	0.897515	0.49	0.186	1.82559e-129	TUFM	17
6.81745e-130	0.874898	0.501	0.197	2.553e-125	COX7A2L	17
3.64617e-144	0.992942	0.454	0.151	1.36542e-139	PSMA5	17
5.86647e-124	0.520232	0.634	0.331	2.19688e-119	CANX	17
6.99438e-131	0.221058	0.681	0.379	2.61926e-126	PLIN2	17
3.49648e-137	0.271959	0.767	0.465	1.30936e-132	CDC42	17
1.2304e-133	0.87021	0.489	0.187	4.6076e-129	CHMP2A	17
6.39278e-130	0.857097	0.5	0.198	2.39397e-125	UBE2L3	17
4.92322e-118	0.711493	0.567	0.265	1.84365e-113	RAB5C	17
2.06074e-109	0.55835	0.863	0.561	7.71705e-105	ANXA5	17
5.27939e-160	0.142945	0.795	0.494	1.97702e-155	PKM	17
1.5269e-148	1.01137	0.445	0.144	5.71794e-144	CNIH4	17
2.15229e-146	0.178087	0.798	0.497	8.0599e-142	CALR	17
4.98145e-203	1.51322	0.36	0.059	1.86545e-198	COPS9	17
8.92795e-150	1.11587	0.426	0.125	3.34334e-145	LSM6	17
3.26666e-126	0.461593	0.645	0.345	1.2233e-121	USMG5	17
1.13421e-124	0.693374	0.548	0.248	4.2474e-120	ATP5O	17
8.51592e-122	0.544515	0.615	0.315	3.18904e-117	TMEM258	17
0	2.93533	0.787	0.2	0	HMGB2	18
0	2.34709	0.86	0.342	0	H2AFZ	18
0	2.74686	0.891	0.374	0	TUBB	18
0	3.33432	0.839	0.138	0	STMN1	18
0	2.61675	0.549	0.048	0	CKS1B	18
0	4.08158	0.574	0.073	0	HIST1H4C	18
0	2.26849	0.909	0.427	0	HMGN2	18
0	1.9124	0.66	0.18	0	H2AFV	18
0	1.86551	0.691	0.21	0	NUCKS1	18
0	2.85509	0.439	0.008	0	TYMS	18
0	3.01505	0.416	0.006	0	MKI67	18
2.64114e-298	2.22473	0.418	0.044	9.89054e-294	SMC4	18
0	2.4472	0.361	0.009	0	CDK1	18
0	2.88719	0.459	0.011	0	NUSAP1	18
1.33641e-251	1.65995	0.639	0.215	5.00457e-247	DEK	18
1.41241e-226	1.5349	0.683	0.261	5.2892e-222	ANP32B	18
1.82958e-212	1.66607	0.554	0.146	6.8514e-208	IDH2	18
0	2.93568	0.414	0.008	0	TOP2A	18
1.2593e-228	1.7657	0.535	0.137	4.71583e-224	RANBP1	18
1.87132e-229	1.47664	0.699	0.305	7.00773e-225	RAN	18
0	2.01711	0.922	0.547	0	HMGB1	18
0	2.85812	0.378	0.006	0	RRM2	18
2.67179e-148	1.14326	0.708	0.337	1.00053e-143	HMGN1	18
0	2.79747	0.373	0.013	0	UBE2C	18
0	2.41159	0.366	0.011	0	TK1	18
7.40187e-131	1.12635	0.658	0.307	2.77185e-126	HNRNPA3	18
8.94083e-155	1.4419	0.608	0.257	3.34816e-150	YWHAH	18
0	2.30529	0.979	0.63	0	TUBA1B	18
1.4707e-131	1.20828	0.619	0.272	5.50748e-127	SET	18
1.13689e-225	1.9916	0.412	0.067	4.25741e-221	TMPO	18
4.39538e-217	1.87782	0.449	0.105	1.64598e-212	DUT	18
2.23336e-255	2.11797	0.385	0.044	8.36348e-251	PCNA	18
1.70865e-121	1.13519	0.54	0.208	6.39854e-117	LDHB	18
4.25801e-142	1.37946	0.488	0.157	1.59454e-137	LSM4	18
1.66214e-123	1.18498	0.541	0.211	6.2244e-119	SNRPB	18
3.80961e-134	1.25719	0.581	0.252	1.42662e-129	SNRPG	18
0	2.5659	0.338	0.01	0	CENPF	18
6.22642e-278	1.9841	0.354	0.027	2.33167e-273	DTYMK	18
0	2.14111	0.344	0.018	2.67758e-308	BIRC5	18
3.59439e-153	1.50461	0.452	0.13	1.34603e-148	SIVA1	18
3.91461e-118	1.25901	0.554	0.233	1.46594e-113	CKLF	18
5.26535e-111	1.14977	0.556	0.239	1.97177e-106	CALM3	18
1.2692e-166	1.64705	0.395	0.087	4.75288e-162	DNMT1	18
9.1609e-281	2.17097	0.329	0.021	3.43057e-276	MCM7	18
1.46026e-132	1.05798	0.73	0.422	5.46839e-128	SLC25A5	18
2.42848e-125	1.29261	0.449	0.142	9.09418e-121	SNRPD1	18
5.86399e-252	2.33445	0.333	0.029	2.19595e-247	PTTG1	18
1.3313e-132	1.42354	0.443	0.139	4.98546e-128	HNRNPAB	18
9.69459e-142	1.49408	0.441	0.139	3.63043e-137	MZT2B	18
3.67495e-103	1.10287	0.531	0.231	1.3762e-98	ANAPC11	18
0	2.0023	0.916	0.32	0	ND5	19
0	1.44433	0.972	0.395	0	CYTB	19
0	1.91185	0.982	0.407	0	ATP8	19
0	1.38539	0.978	0.406	0	ND4L	19
0	1.7684	0.982	0.411	0	ATP6	19
0	1.57872	0.982	0.415	0	ND3	19
0	1.72656	0.973	0.407	0	COX3	19
0	1.21584	0.982	0.417	0	COX1	19
0	1.48647	0.982	0.417	0	COX2	19
0	0.62738	0.982	0.417	0	RNR2	19
0	1.63649	0.974	0.41	0	RNR1	19
0	0.672397	0.939	0.397	0	ND4	19
3.54478e-229	1.24238	0.775	0.285	1.32745e-224	LOC101929876	19
1.60809e-218	1.14287	0.812	0.331	6.02196e-214	ND2	19
1.34423e-171	0.86545	0.768	0.345	5.03388e-167	ND1	19
4.04199e-151	1.1099	0.747	0.349	1.51365e-146	EEF1G	19
2.83791e-109	0.803911	0.811	0.477	1.06274e-104	PTPRCAP	19
1.36406e-110	1.06199	0.552	0.225	5.10812e-106	SNHG6	19
3.96404e-190	2.33529	0.395	0.068	1.48445e-185	PTGDS	19
2.43128e-153	1.60817	0.436	0.111	9.10467e-149	ND6	19
1.2257e-122	0.556592	0.937	0.622	4.59e-118	GNB2L1	19
1.49229e-105	1.08087	0.527	0.212	5.58833e-101	KLRK1	19
1.88473e-88	0.677478	0.681	0.371	7.05793e-84	IFITM3	19
1.6493e-158	0.840633	0.962	0.661	6.17629e-154	IFITM1	19
0	3.3398	0.905	0.092	0	CCL5	2
0	3.39892	0.909	0.099	0	IL32	2
0	3.01548	0.747	0.061	0	NKG7	2
0	1.11744	0.942	0.404	0	ZFP36L2	2
0	0.523166	0.937	0.401	0	MT-ND4L	2
0	-0.130937	0.835	0.311	0	CCL18	2
0	1.53529	0.978	0.456	0	TSC22D3	2
0	0.965511	0.961	0.452	0	GNB2L1	2
0	3.0134	0.369	0.028	0	TRAC	2
0	3.00559	0.398	0.068	0	SFTPC	2
0	0.920011	0.984	0.536	0	CD52	2
0	-0.569975	0.946	0.5	0	APOC1	2
0	1.53832	0.81	0.39	0	CXCR4	2
0	1.19347	0.925	0.52	0	TMA7	2
0	0.737047	0.841	0.437	0	PTPRC	2
0	-0.752518	0.884	0.483	0	MT2A	2
0	0.780593	0.978	0.58	0	TXNIP	2
0	0.983328	0.854	0.456	0	SARAF	2
0	0.528455	0.831	0.442	0	PNRC1	2
0	0.393177	0.853	0.465	0	JUN	2
0	1.54685	0.413	0.026	0	GNLY	2
0	1.15102	0.954	0.57	0	MYL12A	2
0	1.03318	0.928	0.565	0	TOMM7	2
0	0.426338	0.953	0.591	0	CYBA	2
0	1.04096	0.918	0.558	0	RPL36AL	2
0	0.737191	0.99	0.639	0	S100A4	2
0	-0.922025	0.867	0.518	0	APOE	2
0	-1.20266	0.898	0.551	0	MT-ATP8	2
0	1.03116	0.995	0.65	0	RPL12	2
0	0.709962	0.943	0.602	0	EEF1D	2
0	0.767303	0.919	0.58	0	BTF3	2
0	0.716569	0.812	0.475	0	PPDPF	2
0	1.14454	0.654	0.323	0	HCST	2
0	0.907197	0.883	0.552	0	NPM1	2
0	1.15466	0.99	0.66	0	BTG1	2
0	0.377657	0.843	0.52	0	ANXA1	2
0	-0.0399638	0.951	0.633	0	RPS26	2
8.383e-308	0.611032	0.843	0.525	3.13926e-303	HMGB1	2
0	2.95929	0.349	0.033	0	CD3D	2
4.84217e-297	0.677964	0.839	0.525	1.81329e-292	HNRNPA2B1	2
0	-2.00911	0.89	0.581	0	MTRNR2L12	2
0	0.699632	0.976	0.675	0	PFDN5	2
0	-0.404052	0.884	0.584	0	FOS	2
0	4.31659	0.903	0.095	0	RP11-1143G9.4	20
6.28242e-288	1.87671	0.759	0.177	2.35264e-283	NBEAL1	20
4.58129e-306	1.80772	0.868	0.295	1.7156e-301	TCEB2	20
2.70412e-303	2.03017	0.83	0.263	1.01264e-298	MARCO	20
0	2.53582	0.71	0.188	7.71913e-308	CRIP1	20
7.71949e-253	1.96089	0.615	0.114	2.8908e-248	ATP5EP2	20
2.52542e-230	2.11783	0.631	0.143	9.45721e-226	RETN	20
1.10414e-212	1.36631	0.906	0.419	4.13479e-208	ALOX5AP	20
2.17029e-213	1.40318	0.657	0.17	8.12729e-209	AC090498.1	20
9.28946e-192	1.3792	0.844	0.357	3.47872e-187	OLR1	20
3.73704e-199	1.77672	0.676	0.198	1.39945e-194	GCHFR	20
2.45873e-173	1.12933	0.842	0.366	9.20747e-169	MRC1	20
7.09843e-232	1.4976	0.897	0.447	2.65822e-227	SERPINA1	20
9.51043e-150	0.969804	0.821	0.375	3.56147e-145	ACP5	20
4.90688e-153	1.27396	0.732	0.292	1.83753e-148	NDUFB1	20
0	2.19014	0.758	0.172	0	MCEMP1	20
8.03581e-162	1.51392	0.647	0.212	3.00925e-157	TREM1	20
3.31174e-282	2.42837	0.62	0.1	1.24018e-277	FABP4	20
1.15816e-219	1.63585	0.812	0.297	4.33708e-215	FBP1	20
1.8113e-157	1.39356	0.697	0.271	6.78297e-153	SPI1	20
4.05934e-278	1.75729	0.836	0.323	1.52014e-273	ALDH2	20
7.74099e-243	2.21314	0.587	0.11	2.89885e-238	LPL	20
2.3165e-253	2.04077	0.445	0.043	8.67484e-249	NHSL2	20
1.87941e-119	0.614848	0.787	0.394	7.03802e-115	C1QC	20
1.11642e-137	1.34541	0.659	0.243	4.18077e-133	NUPR1	20
4.74369e-167	1.10792	0.901	0.486	1.77642e-162	CD68	20
2.42747e-164	1.72337	0.673	0.261	9.0904e-160	MSR1	20
5.43301e-266	1.62172	0.949	0.539	2.03455e-261	APOC1	20
2.84728e-129	0.987844	0.682	0.276	1.06625e-124	VSIG4	20
6.46495e-123	1.14426	0.688	0.288	2.421e-118	GLRX	20
7.60531e-124	0.860486	0.85	0.451	2.84803e-119	MS4A7	20
2.8396e-115	1.04003	0.701	0.31	1.06337e-110	LTA4H	20
4.37606e-115	1.0862	0.736	0.346	1.63875e-110	FABP5	20
1.30772e-117	1.14714	0.658	0.27	4.89714e-113	ALOX5	20
3.46127e-185	1.79501	0.469	0.082	1.29618e-180	BEST1	20
3.6977e-121	1.1828	0.709	0.322	1.38471e-116	RPS27L	20
2.60394e-117	0.713369	0.854	0.467	9.75123e-113	LST1	20
2.30291e-148	0.333627	0.885	0.499	8.62392e-144	GNB2L1	20
1.59826e-136	1.44051	0.635	0.249	5.98515e-132	CSTA	20
7.74021e-121	1.25086	0.618	0.233	2.89855e-116	C9orf16	20
2.94445e-123	1.36542	0.641	0.258	1.10264e-118	RHOB	20
3.24524e-129	1.4851	0.576	0.197	1.21528e-124	SERPING1	20
2.29782e-113	1.21338	0.694	0.316	8.60486e-109	RGCC	20
1.19003e-124	0.676697	0.607	0.231	4.45644e-120	THBS1	20
2.36693e-108	1.0123	0.757	0.383	8.86368e-104	NOP10	20
3.28596e-103	0.580819	0.784	0.412	1.23053e-98	HSPB1	20
7.09738e-106	0.940519	0.777	0.409	2.65783e-101	C1orf162	20
7.95798e-185	1.31424	0.932	0.568	2.9801e-180	C1QB	20
2.0583e-124	1.13504	0.538	0.176	7.70793e-120	HN1	20
9.27978e-115	-0.333805	0.665	0.303	3.47509e-110	S100A8	20
2.00932e-109	0.902922	0.85	0.488	7.5245e-105	HLA-DQA1	20
5.02795e-108	-0.199443	0.828	0.467	1.88287e-103	S100A9	20
1.7581e-134	1.00116	0.511	0.156	6.58373e-130	LINC01272	20
4.89138e-108	0.876704	0.84	0.486	1.83172e-103	VAMP8	20
9.0688e-255	1.39928	0.971	0.618	3.39608e-250	C1QA	20
1.07985e-128	1.12336	0.842	0.49	4.0438e-124	LGALS3	20
1.13313e-90	0.898405	0.711	0.361	4.24335e-86	FCGR3A	20
1.03864e-109	1.54463	0.543	0.197	3.88948e-105	FN1	20
2.84264e-107	0.836476	0.867	0.524	1.06451e-102	GPX4	20
3.92236e-100	1.19401	0.549	0.207	1.46884e-95	LGALS3BP	20
8.07157e-212	1.19107	0.964	0.622	3.02264e-207	CYBA	20
1.41955e-126	1.44568	0.521	0.18	5.31592e-122	SMCO4	20
2.95618e-89	0.527103	0.791	0.456	1.10703e-84	CAPG	20
4.27941e-188	1.68322	0.378	0.047	1.60255e-183	ZNF90	20
1.81966e-130	0.975739	0.887	0.558	6.81426e-126	TSPO	20
1.1588e-125	1.47566	0.422	0.098	4.33946e-121	S100A13	20
6.94152e-84	0.648906	0.841	0.517	2.59946e-79	CTSC	20
1.12687e-77	0.740215	0.682	0.359	4.2199e-73	ATP5I	20
4.98179e-76	0.724429	0.709	0.388	1.86558e-71	CXCL16	20
2.38017e-83	0.477855	0.778	0.459	8.91325e-79	HLA-DMA	20
1.50531e-81	0.695331	0.633	0.314	5.63708e-77	SLC11A1	20
8.85921e-74	0.758827	0.664	0.349	3.3176e-69	USMG5	20
1.97296e-100	1.26274	0.457	0.143	7.38834e-96	GYPC	20
2.01171e-81	0.751557	0.808	0.496	7.53345e-77	UQCR11	20
1.86297e-96	0.892097	0.859	0.548	6.97644e-92	ANXA1	20
1.77598e-82	0.605327	0.869	0.558	6.65067e-78	AIF1	20
1.97262e-141	1.87654	0.371	0.063	7.38705e-137	RBP4	20
1.74528e-91	1.15176	0.467	0.16	6.53571e-87	PTMS	20
1.49767e-80	0.49326	0.856	0.549	5.60847e-76	APOE	20
4.26372e-69	0.7108	0.697	0.39	1.59668e-64	C14orf2	20
2.21676e-79	1.07448	0.534	0.23	8.30133e-75	BSG	20
7.49497e-70	0.872592	0.616	0.314	2.80672e-65	PYCARD	20
6.1645e-113	1.67603	0.399	0.099	2.30848e-108	CES1	20
0	3.20572	0.888	0.112	0	AC090498.1	21
0	2.23481	0.975	0.309	0	MT-ND4L	21
0	2.60014	0.849	0.231	0	LTB	21
1.86332e-254	1.75182	0.975	0.361	6.97775e-250	MT-ATP8	21
1.15888e-264	1.99799	0.968	0.357	4.33979e-260	MTRNR2L12	21
1.42178e-190	1.1591	0.983	0.461	5.32428e-186	MT-ND5	21
2.33702e-172	1.35781	0.655	0.156	8.75168e-168	MT-ND6	21
5.65131e-170	1.42165	0.926	0.436	2.1163e-165	IL7R	21
1.59951e-200	1.26524	0.992	0.504	5.98986e-196	MT-ND3	21
5.65625e-205	1.28277	0.992	0.507	2.11815e-200	MT-CYB	21
8.43004e-170	0.689443	0.992	0.51	3.15688e-165	MT-ATP6	21
2.2199e-168	0.529632	0.983	0.502	8.31307e-164	MT-ND1	21
9.2542e-214	1.35934	0.992	0.512	3.46551e-209	MT-CO2	21
6.95917e-186	1.17269	0.992	0.512	2.60607e-181	MT-CO3	21
3.81964e-169	0.946722	0.992	0.512	1.43038e-164	MT-CO1	21
4.72721e-152	1.44175	0.792	0.319	1.77025e-147	GLTSCR2	21
1.07678e-162	0.690152	0.983	0.51	4.03231e-158	HLA-E	21
1.0768e-169	2.07649	0.636	0.169	4.03239e-165	GZMK	21
0	1.73619	0.992	0.527	0	RPS28	21
9.43937e-205	1.25142	0.992	0.535	3.53486e-200	HLA-B	21
9.06368e-165	0.39739	0.954	0.499	3.39417e-160	MT-ND2	21
1.65196e-144	1.68942	0.607	0.161	6.18627e-140	FAM65B	21
1.8793e-293	-0.626308	0.943	0.507	7.03758e-289	MT-ND4	21
7.05475e-154	1.68129	0.621	0.2	2.64186e-149	NOSIP	21
2.84766e-106	1.45279	0.555	0.169	1.06639e-101	FLT3LG	21
1.99463e-93	1.16537	0.721	0.337	7.46949e-89	CNN2	21
1.13179e-76	0.942853	0.713	0.342	4.23831e-72	SPOCK2	21
4.56393e-76	0.964756	0.68	0.313	1.7091e-71	EIF3L	21
7.25194e-113	1.54762	0.702	0.337	2.7157e-108	KLRB1	21
6.96424e-104	1.60078	0.479	0.127	2.60797e-99	TCF7	21
4.76758e-100	1.30949	0.467	0.12	1.78536e-95	FCMR	21
2.70645e-115	1.20502	0.743	0.397	1.01351e-110	LDHB	21
8.20254e-87	1.34521	0.571	0.228	3.07169e-82	FYB	21
3.72208e-118	1.71539	0.405	0.069	1.39384e-113	AQP3	21
5.40875e-90	1.29443	0.464	0.129	2.02547e-85	CD27	21
3.15897e-79	1.29429	0.472	0.147	1.18297e-74	CAMK4	21
5.48937e-64	0.592029	0.552	0.247	2.05566e-59	TRBC2	21
1.09805e-52	0.482654	0.735	0.433	4.11199e-48	EIF4B	21
0	3.23886	0.628	0.074	0	C1orf54	22
0	2.90191	0.634	0.131	0	NAAA	22
1.04375e-163	1.9211	0.645	0.143	3.90863e-159	FNBP1	22
9.65555e-261	2.12252	0.817	0.317	3.61581e-256	LSP1	22
0	2.94889	0.519	0.028	0	WDFY4	22
4.02815e-190	2.59936	0.558	0.075	1.50846e-185	CST7	22
7.33873e-254	2.2911	0.803	0.323	2.74821e-249	ID2	22
3.23081e-217	2.41181	0.537	0.061	1.20987e-212	DAPP1	22
5.93933e-161	2.01657	0.594	0.118	2.22416e-156	TAP1	22
7.5156e-251	2.55265	0.508	0.033	2.81444e-246	NET1	22
8.79178e-202	2.59911	0.549	0.086	3.29235e-197	SERPINF1	22
6.28264e-305	4.272	0.479	0.018	2.35272e-300	WFDC21P	22
6.94627e-193	1.85946	0.741	0.284	2.60124e-188	RGS10	22
4.00006e-172	1.61321	0.862	0.409	1.49794e-167	NAP1L1	22
2.11443e-121	1.77246	0.655	0.202	7.91812e-117	SERPINB9	22
0	3.176	0.449	0.002	0	CLEC9A	22
1.84644e-149	1.92146	0.567	0.136	6.91457e-145	CSF2RA	22
9.70734e-171	1.72209	0.763	0.333	3.6352e-166	SYNGR2	22
9.19735e-174	2.17147	0.483	0.059	3.44422e-169	CLIC2	22
1.76397e-217	3.25082	0.618	0.195	6.60571e-213	BIRC3	22
1.91112e-229	2.29761	0.759	0.184	7.15677e-225	PPA1	22
2.05518e-103	1.49038	0.585	0.171	7.69624e-99	CNN2	22
0	3.23329	0.655	0.094	0	LGALS2	22
3.93793e-115	1.71667	0.56	0.153	1.47468e-110	RAB11FIP1	22
0	3.14847	0.628	0.223	0	CPVL	22
5.69482e-205	2.54674	0.698	0.137	2.13259e-200	DUSP4	22
0	3.11013	0.623	0.072	0	CPNE3	22
2.26106e-131	1.89089	0.499	0.098	8.4672e-127	MAP3K13	22
0	3.62264	0.567	0.017	0	IDO1	22
6.60841e-305	2.78143	0.853	0.458	2.47472e-300	TXN	22
0	2.97729	0.704	0.158	0	IRF8	22
3.5877e-97	1.25999	0.761	0.369	1.34352e-92	SUB1	22
6.40567e-128	1.70182	0.781	0.39	2.3988e-123	CD83	22
1.00839e-132	1.68487	0.697	0.31	3.77623e-128	SERPINB1	22
0	2.15074	0.743	0.357	0	SNX3	22
2.03659e-244	2.43934	0.397	0.011	7.62661e-240	HLA-DOB	22
5.54106e-94	1.45569	0.567	0.181	2.07502e-89	ENSA	22
1.89816e-175	2.59613	0.417	0.034	7.10822e-171	TACSTD2	22
1.58191e-132	1.8964	0.451	0.069	5.92393e-128	TAP2	22
7.69889e-106	1.73402	0.515	0.139	2.88308e-101	STK4	22
2.60435e-219	2.41678	0.381	0.013	9.75279e-215	CADM1	22
1.10636e-78	1.29499	0.589	0.222	4.14311e-74	SPINT2	22
2.02064e-65	0.971138	0.695	0.335	7.5669e-61	PSME1	22
5.55412e-148	2.46769	0.443	0.084	2.07991e-143	MARCKSL1	22
3.92432e-92	1.53775	0.478	0.12	1.46958e-87	SEPT6	22
2.56999e-68	1.07438	0.605	0.248	9.62411e-64	EIF3L	22
1.98025e-71	1.33727	0.571	0.225	7.41564e-67	TUBA1A	22
7.6076e-60	1.03599	0.639	0.299	2.84889e-55	PLEK	22
9.31123e-93	1.51705	0.436	0.097	3.48687e-88	ELOVL5	22
7.89729e-78	1.42835	0.531	0.198	2.95738e-73	GABARAPL2	22
1.92885e-145	1.45941	0.81	0.48	7.22317e-141	GSTP1	22
4.59209e-112	2.32309	0.521	0.196	1.71965e-107	CRIP1	22
3.50269e-269	4.17098	0.354	0.032	1.31169e-264	NAPSB	22
1.58859e-59	1.12084	0.641	0.323	5.94896e-55	CFLAR	22
4.18537e-170	1.52923	0.828	0.511	1.56734e-165	TAGLN2	22
5.23504e-56	1.09139	0.684	0.368	1.96042e-51	GSN	22
1.20705e-144	3.47884	0.377	0.062	4.52015e-140	LOC100996809	22
7.84935e-134	3.28566	0.375	0.063	2.93942e-129	HLA-DRB4	22
5.58283e-100	2.13874	0.381	0.069	2.09066e-95	COX1	22
9.82258e-99	2.13904	0.381	0.069	3.67836e-94	COX2	22
7.33927e-97	2.63577	0.381	0.069	2.74841e-92	RNR2	22
1.55543e-95	2.25285	0.379	0.067	5.82476e-91	CYTB	22
7.72766e-201	2.72416	0.32	0.01	2.89386e-196	DNASE1L3	22
3.87743e-104	1.94682	0.379	0.069	1.45202e-99	COX3	22
9.86953e-94	2.22838	0.379	0.069	3.69594e-89	RNR1	22
1.84042e-90	1.72421	0.388	0.078	6.892e-86	C12orf45	22
5.84363e-48	0.911659	0.636	0.327	2.18832e-43	BASP1	22
2.09232e-60	1.3705	0.639	0.332	7.83532e-56	CDKN1A	22
2.61617e-60	1.25802	0.53	0.224	9.79704e-56	NME2	22
1.01524e-96	2.01195	0.375	0.069	3.80186e-92	ATP6	22
5.85008e-135	2.12836	0.334	0.031	2.19074e-130	RAB7B	22
8.6582e-129	1.45019	0.372	0.069	3.24232e-124	ND3	22
3.34603e-113	2.21174	0.388	0.085	1.25302e-108	VMO1	22
1.25954e-89	2.16118	0.368	0.067	4.71671e-85	ATP8	22
9.08502e-239	1.9087	0.941	0.64	3.40216e-234	HLA-DQB1	22
9.22876e-293	2.57899	0.921	0.261	3.45599e-288	SPON2	23
2.87134e-205	2.21214	0.847	0.202	1.07526e-200	KLRF1	23
2.96443e-200	2.40183	0.76	0.134	1.11012e-195	FCER1G	23
2.60062e-188	1.99215	0.926	0.335	9.73882e-184	KLRB1	23
1.72236e-166	1.97901	0.852	0.277	6.44988e-162	FCGR3A	23
6.81042e-150	1.696	0.869	0.294	2.55037e-145	TYROBP	23
1.91646e-204	2.51019	0.659	0.179	7.17676e-200	CLIC3	23
3.30662e-164	1.71123	0.904	0.434	1.23826e-159	FGFBP2	23
9.54128e-156	3.21379	0.651	0.188	3.57302e-151	CCL3	23
2.27565e-87	1.45029	0.716	0.304	8.52184e-83	PLAC8	23
4.59416e-116	1.35305	0.893	0.484	1.72042e-111	CD247	23
5.40586e-74	1.49613	0.638	0.24	2.02438e-69	CMC1	23
2.89816e-225	1.66921	0.974	0.584	1.0853e-220	KLRD1	23
6.04029e-85	1.514	0.784	0.425	2.26197e-80	ID2	23
1.29885e-89	1.81512	0.443	0.095	4.86395e-85	TXK	23
2.82179e-60	0.820671	0.9	0.568	1.0567e-55	CD7	23
6.01453e-70	1.25404	0.797	0.481	2.25232e-65	DDIT4	23
8.20548e-74	1.72821	0.406	0.093	3.07279e-69	GSAP	23
3.35272e-144	1.34168	0.965	0.659	1.25553e-139	PRF1	23
1.22918e-98	1.52111	0.93	0.629	4.60305e-94	CCL4	23
1.02375e-267	4.23663	0.643	0.037	3.83375e-263	KRT19	24
9.14426e-201	3.2031	0.579	0.035	3.42434e-196	KRT18	24
2.64133e-244	5.11547	0.579	0.039	9.89125e-240	WFDC2	24
1.683e-189	3.08675	0.577	0.043	6.3025e-185	KRT8	24
1.22137e-211	3.43669	0.521	0.044	4.57378e-207	MDK	24
1.73959e-162	3.07691	0.504	0.035	6.51443e-158	TACSTD2	24
1.76497e-151	2.82211	0.465	0.027	6.60948e-147	SLC34A2	24
1.0704e-192	3.26812	0.454	0.018	4.00845e-188	PERP	24
1.09144e-225	2.58753	0.652	0.22	4.08723e-221	PRDX5	24
1.64152e-187	3.56332	0.454	0.024	6.14716e-183	CLU	24
8.3575e-152	2.81532	0.437	0.023	3.12972e-147	SMIM22	24
1.64863e-117	2.54336	0.507	0.095	6.17381e-113	TSC22D1	24
3.1207e-149	3.03305	0.435	0.031	1.16864e-144	CCND1	24
5.03761e-143	2.61838	0.457	0.056	1.88648e-138	NCOA7	24
9.1493e-67	1.91903	0.571	0.171	3.42623e-62	IFI27	24
1.38094e-139	2.75666	0.423	0.025	5.17133e-135	KRT7	24
8.68028e-154	6.44159	0.496	0.102	3.25059e-149	SCGB3A1	24
2.21173e-203	3.23012	0.618	0.041	8.28247e-199	ELF3	24
1.39434e-90	1.83257	0.565	0.177	5.22154e-86	DSTN	24
4.22765e-99	1.95129	0.543	0.157	1.58317e-94	ATP1B1	24
7.61762e-207	3.23633	0.585	0.032	2.85265e-202	CLDN4	24
3.16324e-151	3.2893	0.409	0.028	1.18457e-146	S100P	24
2.66161e-305	6.76098	0.565	0.045	9.96721e-301	SLPI	24
6.98763e-217	3.93937	0.521	0.025	2.61673e-212	AGR2	24
1.92435e-147	2.80419	0.518	0.046	7.20629e-143	MUC1	24
4.10534e-112	2.60584	0.398	0.032	1.53737e-107	TM4SF1	24
5.37432e-231	3.89565	0.471	0.017	2.01257e-226	FXYD3	24
1.62533e-71	1.81294	0.529	0.166	6.08654e-67	CYB5A	24
7.23904e-122	2.49758	0.384	0.022	2.71087e-117	CEACAM6	24
1.77918e-176	3.36173	0.476	0.024	6.66267e-172	CD24	24
1.3597e-127	2.40633	0.376	0.018	5.0918e-123	C19orf33	24
1.21099e-166	3.1005	0.435	0.019	4.53492e-162	CXCL17	24
1.56314e-121	2.17135	0.379	0.022	5.85365e-117	EPCAM	24
1.16619e-44	0.831963	0.861	0.506	4.36715e-40	GNB2L1	24
1.77718e-65	1.52381	0.571	0.224	6.65517e-61	SPINT2	24
3.14181e-67	1.86753	0.443	0.098	1.17655e-62	MGST1	24
4.16409e-58	1.66501	0.482	0.141	1.55937e-53	SEPW1	24
1.07689e-68	1.21191	0.847	0.509	4.03275e-64	PPDPF	24
6.62433e-66	1.87742	0.415	0.079	2.48068e-61	SOX4	24
6.85487e-71	1.8945	0.404	0.069	2.56701e-66	TSTD1	24
1.12717e-76	2.02098	0.379	0.051	4.22103e-72	OCIAD2	24
2.3632e-133	2.02938	0.515	0.188	8.84971e-129	HMGN3	24
1.44198e-106	4.05566	0.39	0.067	5.39994e-102	CXCL1	24
2.47917e-106	2.24097	0.34	0.02	9.28401e-102	MAL2	24
1.47552e-46	1.55862	0.479	0.165	5.52553e-42	SDC4	24
7.47033e-124	2.6216	0.323	0.012	2.79749e-119	CLDN3	24
3.32614e-105	2.114	0.329	0.018	1.24557e-100	LMO7	24
7.70811e-51	1.41659	0.554	0.244	2.88653e-46	EZR	24
5.05294e-114	2.29794	0.323	0.015	1.89222e-109	CTTN	24
3.93627e-88	1.98372	0.334	0.03	1.47405e-83	DHCR24	24
4.30337e-127	2.1425	0.312	0.009	1.61153e-122	PLPP2	24
0	5.20884	0.894	0.006	0	CD79A	25
0	4.4004	0.985	0.166	0	HLA-DRA	25
0	4.71454	0.812	0.016	0	MS4A1	25
0	3.4864	0.945	0.184	0	HLA-DPA1	25
4.30659e-302	3.30231	0.852	0.116	1.61273e-297	HLA-DQB1	25
0	3.26129	0.933	0.198	0	HLA-DPB1	25
0	3.63105	0.985	0.26	0	HLA-DRB1	25
0	3.9512	0.773	0.048	0	HLA-DQA1	25
4.58638e-254	3.31832	0.779	0.088	1.71751e-249	HLA-DRB5	25
0	5.20679	0.606	0.004	0	IGHM	25
0	3.4906	0.594	0.003	0	BANK1	25
4.33761e-155	2.55562	0.936	0.367	1.62435e-150	MTRNR2L12	25
1.64467e-100	1.08753	0.93	0.371	6.15897e-96	MT-ATP8	25
5.02659e-146	2.41565	0.779	0.242	1.88236e-141	LTB	25
1.98341e-233	3.16353	0.545	0.011	7.42748e-229	MEF2C	25
1.70112e-174	2.76198	0.579	0.047	6.37037e-170	NCF1	25
1.7664e-171	2.90622	0.548	0.033	6.61483e-167	IRF8	25
1.35833e-131	2.40173	0.636	0.122	5.08669e-127	FCMR	25
1.25284e-131	2.56856	0.567	0.067	4.69165e-127	POU2F2	25
1.17565e-193	4.19321	0.521	0.029	4.40256e-189	IGKC	25
2.38632e-175	3.04458	0.524	0.032	8.9363e-171	HVCN1	25
2.54287e-74	1.53541	0.803	0.323	9.52254e-70	MT-ND4L	25
3.71209e-205	2.85747	0.479	0.009	1.3901e-200	RALGPS2	25
2.07758e-97	1.34826	0.988	0.518	7.78011e-93	MT-ATP6	25
1.18087e-85	0.980491	0.988	0.519	4.42212e-81	MT-CO2	25
6.80902e-85	0.964154	0.988	0.52	2.54984e-80	MT-CO1	25
1.99285e-107	1.53124	0.979	0.512	7.46284e-103	MT-ND3	25
1.00545e-91	1.2013	0.985	0.52	3.76522e-87	MT-CO3	25
4.92551e-83	1.0201	0.979	0.515	1.84451e-78	MT-CYB	25
2.79897e-89	1.44819	0.973	0.51	1.04816e-84	MT-ND1	25
1.31616e-256	2.8114	0.458	0.001	4.92875e-252	VPREB3	25
1.10551e-173	2.80825	0.488	0.031	4.13992e-169	CD79B	25
9.17248e-111	1.3991	0.985	0.535	3.43491e-106	RPS28	25
2.19949e-70	1.15726	0.958	0.514	8.23666e-66	MT-ND4	25
5.82743e-228	2.91973	0.445	0.003	2.18225e-223	LINC00926	25
4.59609e-64	0.772225	0.912	0.471	1.72114e-59	MT-ND5	25
7.81443e-86	0.493399	0.973	0.543	2.92635e-81	HLA-B	25
4.99832e-63	0.834567	0.933	0.506	1.87177e-58	MT-ND2	25
2.98018e-100	2.17353	0.5	0.074	1.11602e-95	HLA-DMA	25
1.18428e-126	2.51346	0.445	0.03	4.43489e-122	HLA-DQA2	25
3.96458e-52	1.01853	0.803	0.388	1.48466e-47	OAZ1	25
5.8847e-125	2.44939	0.439	0.029	2.2037e-120	HLA-DMB	25
1.38604e-229	2.74739	0.409	0.001	5.19045e-225	CD19	25
4.16709e-184	2.67043	0.406	0.005	1.56049e-179	FAM129C	25
7.51319e-221	3.79614	0.394	0.001	2.81354e-216	TCL1A	25
2.05249e-95	1.92741	0.527	0.138	7.68616e-91	SYNGR2	25
3.01568e-61	1.72112	0.518	0.13	1.12931e-56	AC090498.1	25
6.84416e-149	2.61036	0.397	0.012	2.563e-144	ADAM28	25
0	2.28717	0.964	0.584	0	CD37	25
1.25502e-162	2.62858	0.388	0.008	4.6998e-158	BLK	25
8.95076e-53	1.52004	0.591	0.212	3.35188e-48	SELL	25
2.26298e-169	2.54126	0.382	0.005	8.4744e-165	MARCH1	25
2.51855e-65	2.08243	0.555	0.179	9.43145e-61	BIRC3	25
1.14215e-73	1.98168	0.455	0.08	4.2771e-69	LYN	25
2.93082e-48	0.582345	0.891	0.519	1.09754e-43	HLA-E	25
1.41079e-123	2.32123	0.385	0.019	5.28314e-119	SWAP70	25
2.06613e-85	2.04586	0.452	0.086	7.73725e-81	SMIM14	25
4.99036e-191	2.6661	0.367	0.002	1.86879e-186	HLA-DOB	25
1.13987e-172	2.51852	0.364	0.003	4.26858e-168	ARHGAP24	25
5.07623e-197	3.20416	0.361	0.001	1.90095e-192	IGHD	25
8.13828e-195	2.43547	0.361	0.001	3.04762e-190	FCRLA	25
8.74787e-68	2.32229	0.442	0.094	3.2759e-63	CD83	25
2.63163e-138	2.45758	0.345	0.008	9.85493e-134	CD22	25
3.17502e-116	2.49811	0.339	0.013	1.18898e-111	TCF4	25
0	3.88834	0.997	0.672	0	CD74	25
3.39753e-176	2.61878	0.321	0.001	1.27231e-171	FCER2	25
5.57586e-174	2.71262	0.321	0.001	2.08805e-169	PAX5	25
1.7936e-47	1.04315	0.915	0.596	6.71668e-43	RPS20	25
3.70654e-70	2.16804	0.376	0.058	1.38803e-65	CCR7	25
6.16541e-149	2.33539	0.318	0.003	2.30882e-144	TNFRSF13C	25
5.70627e-146	2.33755	0.315	0.003	2.13688e-141	AFF3	25
2.08085e-129	2.13325	0.309	0.005	7.79238e-125	POU2AF1	25
0	5.93974	0.772	0.013	0	HBA2	26
0	4.91637	0.768	0.012	0	HBA1	26
0	5.55287	0.772	0.035	0	HBB	26
1.96991e-171	2.77639	0.79	0.141	7.37691e-167	NBEAL1	26
1.95503e-267	3.07884	0.749	0.158	7.32118e-263	RPSAP58	26
2.66962e-152	2.81871	0.607	0.04	9.99718e-148	ZNF90	26
6.62677e-156	2.83742	0.596	0.031	2.48159e-151	S100A9	26
6.74476e-194	2.97683	0.483	0.005	2.52578e-189	TMEM66	26
2.19053e-92	1.67318	0.805	0.328	8.20308e-88	GLTSCR2	26
2.71758e-88	0.128936	0.974	0.521	1.01768e-83	MT-CO2	26
1.4885e-78	0.45584	0.974	0.521	5.57413e-74	MT-CO3	26
7.21746e-62	0.802635	0.974	0.522	2.7028e-57	MT-CO1	26
3.62587e-66	0.303162	0.966	0.515	1.35782e-61	MT-ND4	26
1.89086e-174	2.92133	0.453	0.005	7.08088e-170	UQCR11.1	26
6.59305e-62	1.88923	0.625	0.178	2.46896e-57	GZMK	26
5.67315e-76	0.197422	0.963	0.516	2.12448e-71	MT-CYB	26
5.99116e-68	1.28315	0.951	0.507	2.24357e-63	MT-ND2	26
2.45553e-76	0.243939	0.955	0.514	9.19546e-72	MT-ND3	26
3.53309e-144	1.94786	0.903	0.466	1.32307e-139	RPS10	26
9.58882e-66	0.224092	0.948	0.512	3.59082e-61	MT-ND1	26
2.65146e-106	-0.278407	0.955	0.52	9.9292e-102	MT-ATP6	26
9.91526e-71	1.15548	0.97	0.536	3.71307e-66	RPS28	26
5.71254e-58	0.671506	0.974	0.544	2.13923e-53	HLA-B	26
6.63826e-100	2.23859	0.663	0.244	2.48589e-95	CMC1	26
1.46133e-43	1.06144	0.805	0.39	5.4724e-39	OAZ1	26
3.05068e-100	2.05068	0.408	0.024	1.14242e-95	S100A8	26
1.7417e-91	2.17712	0.397	0.024	6.52231e-87	RP11-166O4.6	26
2.05419e-107	1.56215	0.966	0.596	7.69253e-103	RPS20	26
4.27932e-46	0.345733	0.888	0.52	1.60252e-41	HLA-E	26
6.061e-72	2.08623	0.416	0.05	2.26972e-67	NACA2	26
2.94955e-60	1.96233	0.404	0.056	1.10455e-55	AC092580.4	26
2.47194e-131	2.18184	0.333	0.003	9.25694e-127	NDUFB8.1	26
7.0023e-136	2.22407	0.326	0.002	2.62222e-131	SNORA76	26
1.03366e-52	1.6831	0.382	0.058	3.87085e-48	GIMAP5	26
3.73225e-131	2.20983	0.322	0.002	1.39765e-126	RPS17L	26
2.34348e-61	1.80559	0.345	0.034	8.77587e-57	U2AF1	26
6.51536e-27	0.748311	0.835	0.525	2.43987e-22	H3F3A	26
1.7152e-96	2.10244	0.318	0.009	6.42309e-92	RP11-356C4.3	26
5.44863e-30	0.984376	0.483	0.177	2.0404e-25	EIF4A1	26
0	4.95687	0.969	0.053	0	NAPSA	27
0	4.44836	0.93	0.022	0	GPRC5A	27
0	6.02416	0.916	0.018	0	PIGR	27
0	7.32666	0.912	0.015	0	SPINK1	27
0	4.27565	0.894	0.026	1.59131e-305	SLC34A2	27
1.79402e-301	4.28145	0.903	0.035	6.71826e-297	KRT18	27
0	4.62175	0.912	0.051	0	SERPINH1	27
5.44511e-301	3.90148	0.877	0.021	2.03908e-296	SMIM22	27
6.57728e-281	4.58755	0.894	0.039	2.46306e-276	WFDC2	27
5.93205e-265	4.60662	0.885	0.04	2.22144e-260	SCGB3A2	27
0	4.10035	0.938	0.094	0	AQP3	27
0	4.23317	0.907	0.077	2.70155e-307	SOX4	27
0	5.03677	0.965	0.138	0	HSPA6	27
8.3893e-243	3.65063	0.859	0.043	3.14162e-238	KRT8	27
6.69927e-308	3.89796	0.828	0.013	2.50874e-303	EFNA1	27
3.64508e-270	3.66189	0.841	0.037	1.36501e-265	EMP2	27
1.64896e-304	4.23604	0.802	0.01	6.17504e-300	CYR61	27
5.16572e-296	3.9702	0.802	0.014	1.93446e-291	TMC5	27
4.21833e-264	3.32493	0.885	0.101	1.57968e-259	S100A13	27
3.58071e-295	3.74997	0.775	0.009	1.3409e-290	SFTA3	27
5.63958e-177	2.9657	0.859	0.096	2.11191e-172	MGST1	27
2.40847e-199	2.88738	0.894	0.139	9.01925e-195	SEPW1	27
0	4.05399	0.758	0.004	0	ADGRF5	27
2.76682e-267	4.76386	0.771	0.021	1.03612e-262	CEACAM6	27
2.77484e-237	3.50995	0.762	0.021	1.03912e-232	EPCAM	27
3.57966e-225	3.98228	0.744	0.024	1.34051e-220	CD24	27
7.55196e-178	3.09604	0.74	0.039	2.82806e-173	KRT19	27
3.07461e-231	4.05527	0.709	0.015	1.15138e-226	C8orf4	27
2.46152e-190	3.35354	0.767	0.089	9.21788e-186	KCNQ1OT1	27
4.47408e-162	2.52045	0.841	0.179	1.67545e-157	STAT3	27
9.50281e-160	2.97796	0.687	0.041	3.55861e-155	WBP5	27
5.2305e-220	2.57482	0.916	0.276	1.95872e-215	FUS	27
1.34893e-115	2.19905	0.903	0.263	5.05148e-111	RHOB	27
1.90952e-187	3.02668	0.661	0.025	7.15079e-183	EPS8	27
3.12613e-186	3.05756	0.648	0.024	1.17067e-181	HNRNPU-AS1	27
6.83284e-111	2.30488	0.78	0.166	2.55876e-106	CYB5A	27
5.75717e-203	3.20009	0.626	0.013	2.15594e-198	TMPRSS2	27
5.83017e-190	3.14037	0.626	0.014	2.18328e-185	S100A14	27
2.29907e-199	3.18976	0.621	0.011	8.60956e-195	CLDN3	27
3.20646e-136	3.12291	0.665	0.056	1.20075e-131	GEM	27
8.2848e-108	2.18821	0.784	0.177	3.10249e-103	DSTN	27
2.58425e-182	3.13544	0.617	0.015	9.67749e-178	CRABP2	27
9.01843e-130	2.79083	0.652	0.051	3.37722e-125	OCIAD2	27
4.38285e-127	2.72153	0.674	0.078	1.64129e-122	LDLR	27
1.31896e-131	2.95059	0.639	0.045	4.93924e-127	MDK	27
1.05195e-136	2.75554	0.687	0.095	3.93933e-132	HEXIM1	27
6.17522e-105	2.47827	0.683	0.092	2.3125e-100	ERRFI1	27
5.97181e-227	3.46678	0.595	0.006	2.23632e-222	CIT	27
1.06442e-169	2.55993	0.885	0.296	3.98604e-165	ATF3	27
5.07498e-161	2.79188	0.604	0.021	1.90048e-156	ITGA3	27
1.14374e-160	3.40375	0.604	0.024	4.2831e-156	GDF15	27
5.65376e-80	1.69565	0.907	0.332	2.11722e-75	HSPA1B	27
3.26962e-207	3.41695	0.581	0.007	1.22441e-202	MSLN	27
4.54154e-168	2.41413	0.991	0.418	1.70071e-163	HSPB1	27
9.8598e-181	3.10582	0.581	0.012	3.6923e-176	MALL	27
4.47582e-87	2.10663	0.819	0.251	1.67611e-82	EGR1	27
1.05342e-126	2.27558	0.78	0.214	3.94484e-122	BRD2	27
1.88124e-89	2.20996	0.678	0.117	7.04485e-85	TOB1	27
2.11067e-117	2.6964	0.608	0.047	7.90403e-113	MUC1	27
2.96988e-131	2.8942	0.639	0.079	1.11216e-126	SLC5A3	27
2.05471e-86	2.05102	0.718	0.158	7.69446e-82	ATP1B1	27
5.71574e-141	2.96101	0.586	0.031	2.14043e-136	STEAP4	27
1.6608e-85	1.77323	0.907	0.356	6.21935e-81	HSPE1	27
4.63195e-109	2.42098	0.612	0.061	1.73457e-104	ABCC3	27
5.54441e-127	2.40899	0.586	0.037	2.07627e-122	TACSTD2	27
9.00355e-91	2.16499	0.648	0.1	3.37165e-86	MRPL14	27
1.51321e-128	2.73278	0.577	0.031	5.66666e-124	TSPAN13	27
9.25448e-172	2.99158	0.555	0.012	3.46562e-167	FOLR1	27
7.79014e-150	3.0185	0.568	0.025	2.91725e-145	SQLE	27
2.242e-159	2.7742	0.555	0.015	8.39582e-155	S100A16	27
2.46259e-106	2.52759	0.595	0.055	9.2219e-102	B3GNT7	27
2.52481e-223	2.99404	0.542	0.003	9.45492e-219	SUSD2	27
7.99036e-76	1.55436	0.934	0.395	2.99223e-71	DNAJB1	27
2.21579e-116	2.62682	0.577	0.043	8.2977e-112	PON2	27
2.87191e-82	2.30208	0.63	0.102	1.07547e-77	ZFAND2A	27
7.04995e-71	1.65673	0.877	0.349	2.64006e-66	LMNA	27
1.20211e-165	3.18476	0.537	0.011	4.50165e-161	SDC1	27
5.77107e-77	2.01343	0.665	0.14	2.16115e-72	FAM177A1	27
2.07103e-182	2.81401	0.529	0.006	7.75559e-178	PRSS8	27
3.57225e-190	3.057	0.524	0.005	1.33774e-185	C16orf89	27
1.98499e-73	1.69227	0.877	0.359	7.43337e-69	ZFP36L1	27
9.60536e-82	2.06799	0.608	0.091	3.59701e-77	TRIB1	27
1.45021e-56	1.26419	0.833	0.32	5.43075e-52	HSPD1	27
3.91547e-134	2.60768	0.529	0.019	1.46627e-129	MBIP	27
1.0391e-60	1.60684	0.731	0.221	3.89123e-56	PRDX5	27
5.18831e-171	3.2568	0.52	0.012	1.94292e-166	RND1	27
2.24784e-116	2.41433	0.537	0.03	8.41772e-112	HOOK2	27
1.6953e-59	1.5888	0.731	0.225	6.34855e-55	SPINT2	27
8.68746e-71	1.92416	0.661	0.157	3.25328e-66	RAB11FIP1	27
4.4802e-156	2.68577	0.511	0.01	1.67775e-151	NKX2-1	27
4.44708e-97	2.08859	0.727	0.226	1.66534e-92	TRAM1	27
7.96508e-130	2.67288	0.52	0.02	2.98276e-125	MAL2	27
2.94138e-114	2.67574	0.599	0.099	1.10149e-109	INTS6	27
4.86789e-111	2.66986	0.533	0.033	1.82293e-106	TM4SF1	27
9.13346e-186	2.8136	0.502	0.004	3.4203e-181	EHF	27
5.29022e-83	2.25617	0.621	0.123	1.98108e-78	IFRD1	27
7.65202e-179	2.72094	0.498	0.005	2.86553e-174	LMO3	27
1.64639e-129	2.66224	0.507	0.018	6.16539e-125	AK1	27
5.06011e-78	2.10607	0.617	0.128	1.89491e-73	NEU1	27
8.88322e-119	2.63836	0.511	0.024	3.32659e-114	CKB	27
3.85111e-62	1.78656	0.674	0.188	1.44216e-57	HMGN3	27
1.60654e-89	2.38197	0.542	0.057	6.01617e-85	NCOA7	27
2.73076e-62	1.78497	0.692	0.209	1.02262e-57	SRSF7	27
2.9246e-52	1.42173	0.771	0.289	1.0952e-47	NR4A1	27
1.70202e-49	0.971364	0.802	0.32	6.37373e-45	HSPH1	27
3.10733e-55	1.57191	0.705	0.223	1.16363e-50	NUCKS1	27
9.72162e-215	3.05964	0.48	0.001	3.64055e-210	MS4A15	27
1.1347e-78	2.21092	0.551	0.075	4.24922e-74	ZNF281	27
1.01945e-118	2.58986	0.498	0.022	3.81762e-114	GOLM1	27
5.35099e-68	1.97559	0.59	0.114	2.00384e-63	MKNK2	27
3.63252e-59	1.72554	0.621	0.146	1.3603e-54	MZT2B	27
9.21831e-56	1.70189	0.656	0.182	3.45207e-51	HN1	27
6.82961e-103	2.53879	0.537	0.07	2.55755e-98	THUMPD3-AS1	27
9.87686e-67	1.92394	0.59	0.124	3.69869e-62	RRBP1	27
6.35592e-63	1.87941	0.639	0.174	2.38016e-58	PTP4A1	27
1.47339e-147	2.11633	0.969	0.506	5.51754e-143	JUN	27
3.74355e-119	2.42489	0.48	0.018	1.40188e-114	LMO7	27
5.71201e-87	2.29643	0.564	0.104	2.13903e-82	GLS	27
9.66015e-48	1.4622	0.687	0.228	3.61753e-43	ICAM1	27
1.16784e-78	2.16377	0.52	0.062	4.37334e-74	ATP11A	27
2.09108e-50	1.38964	0.811	0.355	7.83066e-46	WSB1	27
2.14955e-64	2.06514	0.551	0.096	8.04965e-60	HES1	27
7.06505e-71	2.05691	0.533	0.078	2.64572e-66	KDM2A	27
4.89725e-60	1.79452	0.617	0.162	1.83392e-55	TXNDC17	27
1.27895e-98	1.807	0.996	0.543	4.78939e-94	HSPA1A	27
2.10796e-60	1.76025	0.674	0.222	7.89389e-56	XIST	27
1.26018e-76	2.27884	0.529	0.077	4.71912e-72	MYLIP	27
2.69967e-57	1.77516	0.573	0.122	1.01097e-52	MTRNR2L8	27
3.76346e-169	2.60305	0.454	0.004	1.40934e-164	IRX2	27
2.0584e-71	1.9944	0.52	0.07	7.7083e-67	TSTD1	27
3.64186e-124	2.57526	0.463	0.014	1.3638e-119	BCAM	27
3.02557e-114	2.63386	0.467	0.019	1.13302e-109	TFPI	27
3.29317e-46	1.44184	0.67	0.224	1.23323e-41	XBP1	27
2.09978e-44	1.16256	0.841	0.398	7.86326e-40	PPP1R15A	27
7.78485e-46	1.50951	0.678	0.236	2.91527e-41	VMP1	27
9.1488e-137	2.66047	0.449	0.01	3.42604e-132	AGR3	27
2.13066e-97	2.83064	0.467	0.028	7.97891e-93	AGR2	27
2.16544e-53	1.71908	0.564	0.128	8.10914e-49	APP	27
1.65914e-82	2.2042	0.476	0.041	6.21315e-78	KIF22	27
1.07742e-46	1.49891	0.612	0.177	4.03471e-42	SHFM1	27
1.33112e-47	1.53409	0.608	0.178	4.98478e-43	FKBP2	27
3.3046e-61	1.84852	0.542	0.113	1.23751e-56	AGPAT2	27
1.68344e-111	2.52461	0.445	0.016	6.30414e-107	RASD1	27
7.23708e-101	1.9604	0.454	0.025	2.71014e-96	COL1A1	27
1.75252e-69	2.24306	0.502	0.073	6.56285e-65	FAM46A	27
2.43814e-46	1.50501	0.586	0.16	9.13034e-42	CD46	27
2.69097e-139	2.52638	0.432	0.007	1.00772e-134	OCLN	27
1.72481e-53	1.74843	0.537	0.113	6.45909e-49	TRA2A	27
1.04e-50	1.69653	0.551	0.128	3.8946e-46	TSPAN4	27
1.52184e-67	2.02272	0.485	0.063	5.69898e-63	PGRMC1	27
1.07885e-44	1.42752	0.687	0.268	4.04009e-40	SON	27
1.11622e-62	1.90776	0.489	0.071	4.18002e-58	NEDD9	27
7.82128e-37	1.09091	0.692	0.277	2.92891e-32	ATP1A1	27
2.60001e-61	2.01547	0.507	0.093	9.73651e-57	IL6ST	27
1.73374e-113	2.39422	0.427	0.013	6.49249e-109	ERBB3	27
6.93854e-37	0.939677	0.705	0.291	2.59835e-32	CD55	27
2.08823e-54	1.72952	0.502	0.092	7.82002e-50	BTG3	27
4.25589e-107	2.35932	0.423	0.014	1.59375e-102	ZDHHC9	27
2.22067e-101	2.44893	0.427	0.018	8.31598e-97	DPP4	27
3.96563e-82	2.50942	0.441	0.033	1.48505e-77	CCND1	27
8.87486e-38	0.834029	0.714	0.307	3.32346e-33	TCEB2	27
3.60381e-93	2.22167	0.427	0.022	1.34955e-88	IGFBP4	27
5.24914e-65	2.16748	0.463	0.059	1.9657e-60	GADD45G	27
8.35297e-91	2.25899	0.427	0.023	3.12802e-86	MYO6	27
5.16669e-131	2.3391	0.41	0.007	1.93482e-126	SELENBP1	27
1.1507e-49	1.66062	0.507	0.105	4.30916e-45	CDK2AP2	27
4.43602e-81	2.24471	0.432	0.031	1.6612e-76	IFT57	27
5.44998e-50	1.80975	0.511	0.111	2.04091e-45	SLC20A1	27
1.86074e-47	1.63839	0.507	0.111	6.96812e-43	DNAJA4	27
2.88491e-78	2.3475	0.436	0.041	1.08034e-73	PRRG4	27
4.18258e-94	2.35616	0.414	0.02	1.56629e-89	C19orf33	27
3.63249e-37	1.09064	0.815	0.421	1.36029e-32	COX6C	27
1.00103e-151	2.57657	0.396	0.003	3.74867e-147	CRYM	27
6.09582e-42	1.57957	0.559	0.166	2.28276e-37	CACYBP	27
9.25802e-58	1.82327	0.458	0.067	3.46694e-53	TOR1AIP2	27
6.6797e-35	1.08021	0.626	0.235	2.50141e-30	MIDN	27
1.01578e-95	2.12802	0.41	0.019	3.80389e-91	FXYD3	27
4.79837e-108	2.49538	0.401	0.012	1.79689e-103	FMO5	27
3.72667e-58	2.01894	0.458	0.069	1.39556e-53	BAIAP2	27
1.84294e-117	2.35363	0.396	0.008	6.90143e-113	PTPN13	27
2.13905e-87	2.31383	0.41	0.022	8.01032e-83	LAPTM4B	27
1.43354e-55	1.74453	0.458	0.071	5.36832e-51	C16orf13	27
3.32725e-82	2.19428	0.414	0.027	1.24599e-77	KRT7	27
6.34696e-112	2.41899	0.396	0.01	2.37681e-107	DLC1	27
6.72505e-43	1.47011	0.511	0.126	2.5184e-38	SPAG9	27
3.41169e-116	2.26029	0.392	0.008	1.27761e-111	SHROOM3	27
1.41537e-150	4.71754	0.383	0.004	5.30029e-146	CXCL14	27
1.3005e-54	1.91109	0.458	0.079	4.8701e-50	POLR2J3	27
1.29301e-49	1.66901	0.463	0.084	4.84208e-45	SPTSSA	27
4.70849e-47	0.291465	0.59	0.211	1.76323e-42	RNASE1	27
3.45036e-30	0.995277	0.692	0.313	1.29209e-25	IER2	27
5.14001e-78	2.2155	0.405	0.029	1.92483e-73	FAM13A	27
1.05705e-40	1.39214	0.507	0.131	3.95843e-36	TMCO1	27
6.61671e-38	1.12242	0.841	0.465	2.47783e-33	FOSB	27
3.4474e-67	1.99053	0.414	0.039	1.29098e-62	NET1	27
4.64081e-29	1.01539	0.692	0.322	1.73789e-24	POLR2L	27
1.10764e-119	2.3464	0.374	0.006	4.14787e-115	CLIC6	27
1.09253e-29	0.739228	0.692	0.324	4.09131e-25	CEBPD	27
2.34407e-118	2.39132	0.37	0.005	8.77808e-114	C10orf10	27
1.83745e-78	2.19403	0.388	0.023	6.88087e-74	TMEM159	27
9.26981e-36	1.42337	0.542	0.178	3.47136e-31	COX14	27
1.8233e-39	1.32985	0.493	0.129	6.82788e-35	BAG3	27
9.77864e-32	0.901486	0.612	0.248	3.66191e-27	RBM39	27
6.01157e-44	1.54509	0.458	0.095	2.25121e-39	TAF7	27
6.4667e-28	0.526946	0.819	0.459	2.42165e-23	MT-ND4L	27
2.31589e-40	1.61727	0.471	0.112	8.67255e-36	PHLDA2	27
5.48325e-27	0.874186	0.687	0.329	2.05337e-22	UQCRQ	27
3.60197e-105	2.18697	0.366	0.008	1.34887e-100	TNNT1	27
1.23201e-79	2.0491	0.379	0.021	4.61364e-75	JUP	27
1.1124e-63	2.12151	0.396	0.039	4.1657e-59	CTD-3252C9.4	27
5.52983e-38	1.30603	0.674	0.317	2.07081e-33	ARL6IP1	27
6.90869e-73	2.03179	0.383	0.026	2.58717e-68	PRKCA	27
0	5.77278	0.991	0.037	0	HOPX	27
1.22277e-135	2.27042	0.357	0.002	4.57903e-131	GRB7	27
4.30309e-110	2.17572	0.361	0.007	1.61142e-105	ITPR3	27
1.02378e-38	1.13245	0.837	0.483	3.83385e-34	GSTP1	27
0	5.6468	0.982	0.041	0	ELF3	27
1.75676e-26	0.988325	0.674	0.322	6.5787e-22	SRSF3	27
7.83482e-303	4.15009	0.921	0.031	2.93398e-298	SFTA2	27
7.62692e-98	2.20136	0.361	0.01	2.85613e-93	PLPP2	27
5.53233e-32	1.20574	0.52	0.17	2.07175e-27	CD151	27
8.52364e-43	1.6685	0.436	0.087	3.19193e-38	LPCAT1	27
1.99565e-60	2.07355	0.388	0.04	7.4733e-56	TNFRSF12A	27
7.12965e-26	0.636205	0.811	0.463	2.66991e-21	TXN	27
2.81728e-302	4.16764	0.921	0.032	1.05501e-297	CLDN4	27
6.90783e-43	1.59532	0.432	0.084	2.58684e-38	PNN	27
1.41408e-61	1.84761	0.383	0.036	5.29545e-57	GGCX	27
2.46973e-28	1.22159	0.581	0.236	9.24864e-24	CPM	27
2.51602e-34	1.45683	0.476	0.133	9.42199e-30	TCEB1	27
4.03201e-33	1.36886	0.489	0.146	1.50991e-28	AHR	27
0	5.43859	0.952	0.068	0	SFTPB	27
2.12143e-50	1.14403	0.956	0.615	7.94432e-46	FOS	27
1.40529e-34	1.45602	0.48	0.139	5.26255e-30	FAM133B	27
8.0878e-32	1.11208	0.507	0.166	3.02872e-27	SDC4	27
4.61528e-41	1.55677	0.427	0.087	1.72833e-36	NRP1	27
2.77581e-28	1.09652	0.67	0.331	1.03949e-23	SSR4	27
8.00596e-94	2.12111	0.348	0.01	2.99807e-89	RAB25	27
1.76491e-32	1.29913	0.476	0.139	6.60925e-28	AKAP9	27
1.29912e-28	1.26655	0.529	0.194	4.86493e-24	BAZ1A	27
2.06548e-142	2.34736	0.335	0.001	7.73481e-138	CDKL2	27
7.38113e-140	2.52661	0.335	0.001	2.76409e-135	FLRT3	27
9.07592e-61	2.16161	0.374	0.04	3.39875e-56	HMGCS1	27
9.58201e-48	1.7465	0.388	0.056	3.58827e-43	RSBN1L	27
3.5964e-113	2.18716	0.335	0.004	1.34678e-108	C1orf116	27
2.74861e-30	1.30774	0.485	0.154	1.0293e-25	NUFIP2	27
2.97813e-27	1.3224	0.581	0.25	1.11525e-22	IER5	27
3.67264e-25	0.868459	0.59	0.259	1.37533e-20	TRMT112	27
1.42591e-23	0.754307	0.656	0.326	5.33975e-19	HNRNPU	27
5.31178e-25	0.935974	0.559	0.234	1.98915e-20	CLK1	27
1.053e-87	2.11375	0.335	0.01	3.94329e-83	ATHL1	27
1.99565e-78	2.57961	0.339	0.014	7.4733e-74	GPR171	27
1.93947e-115	3.05609	0.326	0.003	7.26292e-111	TFPI2	27
2.63035e-112	2.35188	0.326	0.003	9.85015e-108	ABCA3	27
3.17443e-49	1.81733	0.37	0.048	1.18876e-44	TUBB2A	27
1.27707e-54	1.7942	0.357	0.036	4.78236e-50	PHF14	27
4.85363e-24	1.05315	0.559	0.239	1.81759e-19	ANAPC11	27
7.23677e-74	1.99674	0.335	0.016	2.71003e-69	CTTN	27
7.02546e-73	1.81978	0.339	0.02	2.6309e-68	PERP	27
9.79929e-36	1.40172	0.414	0.095	3.66964e-31	OAT	27
3.12634e-40	1.47788	0.392	0.074	1.17075e-35	ANP32E	27
1.52228e-30	1.3716	0.445	0.127	5.70062e-26	DUSP6	27
1.96691e-103	2.25023	0.322	0.005	7.36568e-99	FAM83A	27
2.827e-47	1.83934	0.366	0.049	1.05866e-42	INSR	27
4.10371e-61	1.97975	0.344	0.027	1.53676e-56	CLU	27
8.81009e-83	2.14254	0.326	0.01	3.2992e-78	CAPN8	27
2.23841e-67	1.89762	0.335	0.02	8.38241e-63	ACAD8	27
1.49513e-49	1.73406	0.352	0.041	5.59897e-45	ST3GAL5	27
1.83658e-57	1.95238	0.339	0.029	6.87764e-53	LACTB2	27
1.1188e-32	1.44966	0.41	0.1	4.18968e-28	LUC7L3	27
1.4824e-53	1.92486	0.339	0.033	5.5513e-49	PGM2L1	27
4.4917e-22	1.12334	0.634	0.328	1.68205e-17	GADD45B	27
3.28958e-26	1.22382	0.458	0.153	1.23188e-21	WNK1	27
6.59774e-83	1.966	0.313	0.009	2.47072e-78	DDR1	27
8.13931e-40	1.56879	0.366	0.062	3.04801e-35	F11R	27
2.51072e-35	1.38383	0.388	0.084	9.40216e-31	KRT10	27
1.66233e-50	1.81039	0.339	0.036	6.22508e-46	TMEM63A	27
9.48745e-278	4.38382	0.876	0.04	3.55286e-273	PLD4	28
1.09953e-227	3.95707	0.817	0.007	4.11753e-223	MZB1	28
1.0998e-135	3.17622	0.922	0.123	4.11852e-131	PLAC8	28
4.75488e-196	4.06346	0.83	0.031	1.78061e-191	TSPAN13	28
5.66337e-233	3.50023	0.882	0.094	2.12082e-228	UGCG	28
1.21355e-238	3.95845	0.778	0.004	4.5445e-234	DERL3	28
2.40065e-140	3.21882	0.837	0.067	8.98994e-136	IL3RA	28
1.29102e-102	2.49932	0.83	0.092	4.83463e-98	SELL	28
3.04325e-194	3.27069	0.83	0.094	1.13964e-189	PPP1R14B	28
7.5715e-112	2.52437	0.902	0.17	2.83537e-107	PLP2	28
9.50585e-111	2.98149	0.817	0.091	3.55975e-106	SERPINF1	28
5.67075e-253	5.66246	0.719	0.001	2.12358e-248	TCL1A	28
1.92032e-229	3.56667	0.719	0.002	7.1912e-225	SMPD3	28
1.34995e-197	3.35164	0.882	0.165	5.05527e-193	IRF8	28
3.74185e-181	2.62061	0.961	0.244	1.40125e-176	SPCS1	28
1.62234e-110	2.6821	0.837	0.128	6.07534e-106	APP	28
3.01247e-246	3.58738	0.699	0.001	1.12811e-241	CLEC4C	28
6.78825e-143	3.5606	0.719	0.023	2.54206e-138	C12orf75	28
4.73338e-267	6.12661	0.693	0.002	1.77256e-262	IGJ	28
3.51159e-99	2.56824	0.784	0.113	1.31502e-94	CLN8	28
7.93239e-117	3.68332	0.693	0.035	2.97052e-112	NAPSB	28
2.09843e-204	3.47979	0.66	0.003	7.85822e-200	MAP1A	28
1.30946e-119	3.04542	0.686	0.031	4.90366e-115	BCL11A	28
2.02643e-125	3.02254	0.712	0.059	7.58857e-121	CCDC50	28
6.39345e-116	3.13157	0.68	0.033	2.39422e-111	SPIB	28
1.58989e-133	2.29066	0.712	0.072	5.95382e-129	COX1	28
9.35377e-131	2.33399	0.712	0.072	3.5028e-126	COX2	28
3.83312e-90	2.83414	0.712	0.072	1.43543e-85	RNR2	28
7.8679e-108	2.86829	0.699	0.062	2.94637e-103	CYB561A3	28
3.35288e-123	3.53291	0.667	0.031	1.25558e-118	IRF4	28
1.83334e-93	2.40413	0.706	0.072	6.86547e-89	RNR1	28
7.55692e-74	2.46331	0.824	0.198	2.82992e-69	DDIT4	28
1.46026e-64	2.11856	0.784	0.16	5.46839e-60	STMN1	28
0	3.00602	0.967	0.344	0	SEC61B	28
1.25917e-96	1.93051	0.686	0.065	4.71535e-92	HLA-DRB4	28
1.3431e-62	2.00013	0.85	0.23	5.02965e-58	GABARAP	28
1.6358e-94	1.89142	0.68	0.065	6.12575e-90	LOC100996809	28
2.74791e-145	1.92082	0.686	0.072	1.02904e-140	COX3	28
3.91178e-123	2.02483	0.686	0.072	1.46488e-118	ATP6	28
1.7429e-110	2.06344	0.686	0.072	6.52681e-106	ND3	28
7.82782e-197	3.68187	0.614	0.002	2.93136e-192	LAMP5	28
9.89288e-75	2.1711	0.954	0.342	3.70469e-70	GPR183	28
2.99207e-122	2.81368	0.706	0.097	1.12047e-117	VIMP	28
3.02625e-84	2.58784	0.66	0.06	1.13327e-79	IGFLR1	28
7.18343e-122	2.87049	0.686	0.089	2.69005e-117	HIGD1A	28
2.6718e-65	2.14081	0.725	0.129	1.00054e-60	UBE2J1	28
2.68865e-74	2.55829	0.673	0.079	1.00685e-69	EEF1G	28
3.35248e-59	1.96306	0.797	0.203	1.25544e-54	RNASE6	28
9.38224e-153	3.60363	0.601	0.007	3.51346e-148	TPM2	28
2.11568e-209	3.6376	0.588	0	7.92281e-205	SCT	28
9.03486e-192	3.37264	0.582	0.001	3.38338e-187	LOC101929219	28
1.68432e-115	3.20875	0.634	0.053	6.30746e-111	C9orf142	28
3.06367e-80	1.9131	0.889	0.309	1.14728e-75	PARK7	28
1.12574e-153	3.23856	0.582	0.005	4.21568e-149	PTCRA	28
2.22588e-77	2.49054	0.641	0.066	8.33548e-73	DCK	28
4.66109e-103	2.28882	0.941	0.368	1.74549e-98	HERPUD1	28
3.51204e-79	2.17945	0.634	0.065	1.31519e-74	ND2	28
3.46754e-137	3.0284	0.575	0.008	1.29852e-132	FAM129C	28
6.33593e-90	2.03586	0.902	0.339	2.37268e-85	PPIB	28
2.86973e-62	2.17962	0.667	0.109	1.07466e-57	MEF2C	28
1.31457e-98	2.99741	0.588	0.034	4.9228e-94	OFD1	28
4.7729e-83	2.55299	0.595	0.041	1.78736e-78	CD2AP	28
7.06546e-83	2.61435	0.595	0.043	2.64587e-78	PPM1K	28
1.62786e-89	1.795	0.614	0.07	6.09602e-85	ATP8	28
4.25255e-84	1.8813	0.614	0.07	1.59249e-79	ND4	28
2.89888e-146	2.33801	0.948	0.404	1.08557e-141	HSP90B1	28
2.71851e-54	1.78759	0.85	0.315	1.01803e-49	SEC61G	28
1.70277e-65	2.79899	0.614	0.08	6.37654e-61	SOX4	28
1.17083e-63	2.23295	0.601	0.071	4.38453e-59	NUCB2	28
5.17155e-68	1.82064	0.863	0.339	1.93664e-63	CD164	28
3.89477e-50	1.87791	0.647	0.124	1.45851e-45	SEPT6	28
7.58005e-55	2.06562	0.621	0.099	2.83858e-50	SMIM3	28
1.48085e-58	2.39902	0.601	0.08	5.54549e-54	LTB	28
5.79332e-46	1.81063	0.725	0.204	2.16948e-41	LILRB4	28
2.30024e-65	1.78967	0.85	0.331	8.61394e-61	SSR4	28
8.82553e-49	1.41444	0.948	0.43	3.30499e-44	ALOX5AP	28
6.41465e-43	1.63822	0.699	0.182	2.40216e-38	MPEG1	28
5.51391e-57	1.36683	0.647	0.131	2.06485e-52	ATP6V0C	28
1.33357e-65	2.22348	0.582	0.067	4.99395e-61	ND5	28
1.98665e-72	2.53856	0.556	0.045	7.43959e-68	SEL1L3	28
7.90718e-101	2.88734	0.523	0.015	2.96108e-96	P2RY14	28
1.31855e-44	1.73093	0.686	0.178	4.9377e-40	FKBP2	28
1.77926e-64	2.31057	0.562	0.056	6.66299e-60	OGT	28
1.45784e-39	1.52613	0.732	0.226	5.45934e-35	SPINT2	28
4.28274e-53	1.94681	0.595	0.09	1.6038e-48	CLINT1	28
3.54882e-55	1.80984	0.797	0.296	1.32896e-50	UCP2	28
1.59149e-105	3.53108	0.516	0.017	5.9598e-101	RASD1	28
1.29946e-56	2.14161	0.569	0.072	4.8662e-52	CSF2RB	28
5.82869e-47	1.89979	0.621	0.125	2.18273e-42	RRBP1	28
4.67379e-94	2.62444	0.51	0.015	1.75024e-89	RUNX2	28
1.76718e-61	2.37588	0.549	0.056	6.61772e-57	TSPYL2	28
9.85521e-95	2.59183	0.503	0.014	3.69058e-90	PFKFB2	28
6.42923e-62	2.26889	0.542	0.055	2.40762e-57	ATG101	28
2.55718e-46	1.90813	0.601	0.114	9.57615e-42	SELPLG	28
1.46436e-117	2.88875	0.49	0.006	5.48373e-113	SMIM5	28
3.39455e-49	1.85046	0.575	0.091	1.27119e-44	ERCC1	28
5.4631e-118	3.126	0.49	0.007	2.04582e-113	FUT7	28
5.17189e-44	1.73871	0.686	0.204	1.93677e-39	OSTC	28
2.76629e-110	3.06383	0.49	0.008	1.03592e-105	PTPRCAP	28
1.35731e-65	2.32265	0.523	0.042	5.08287e-61	SLC44A2	28
6.0947e-41	1.70227	0.627	0.146	2.28234e-36	TRIM22	28
3.97397e-50	1.69627	0.915	0.435	1.48817e-45	CXCR4	28
4.33752e-45	1.44141	0.895	0.415	1.62432e-40	RNASET2	28
2.24003e-75	1.61009	0.549	0.07	8.38848e-71	CYTB	28
6.16852e-52	1.67791	0.765	0.287	2.30999e-47	ERP29	28
2.3729e-37	1.63918	0.673	0.197	8.88605e-33	PTPRE	28
8.82186e-36	1.39107	0.791	0.315	3.30361e-31	CIRBP	28
7.45139e-60	2.42062	0.556	0.082	2.7904e-55	LDLRAD4	28
9.7297e-48	2.00655	0.614	0.142	3.64358e-43	NR3C1	28
7.44559e-39	1.69748	0.641	0.169	2.78823e-34	TM9SF2	28
7.05806e-62	1.54966	0.935	0.464	2.6431e-57	HINT1	28
2.86354e-61	2.25677	0.516	0.046	1.07234e-56	FCHSD2	28
1.29074e-39	1.6133	0.608	0.139	4.83357e-35	SIVA1	28
1.12207e-40	1.63143	0.595	0.128	4.20192e-36	PRKCB	28
1.66962e-33	1.3742	0.673	0.21	6.25241e-29	YPEL5	28
4.12294e-42	1.46741	0.837	0.374	1.54396e-37	SUB1	28
4.14598e-61	2.12946	0.503	0.042	1.55259e-56	A1BG	28
9.90553e-49	1.7513	0.542	0.082	3.70942e-44	IKZF1	28
5.07644e-64	2.41041	0.503	0.045	1.90102e-59	SLC15A4	28
2.94847e-43	2.06364	0.575	0.122	1.10414e-38	LRRC75A-AS1	28
3.83965e-58	2.32436	0.503	0.052	1.43787e-53	TNFRSF21	28
1.31972e-31	1.43542	0.693	0.242	4.94209e-27	RNASEK	28
7.91199e-63	2.16984	0.484	0.036	2.96288e-58	SLC38A1	28
1.04095e-41	1.85292	0.549	0.102	3.89814e-37	GGNBP2	28
2.79215e-35	1.527	0.68	0.233	1.04561e-30	CNPY3	28
8.52949e-72	2.40288	0.471	0.024	3.19412e-67	AMICA1	28
4.70857e-31	1.39228	0.673	0.227	1.76327e-26	TRAM1	28
8.73924e-57	2.29948	0.49	0.045	3.27267e-52	H3F3AP4	28
7.38337e-28	1.03132	0.765	0.323	2.76493e-23	LSP1	28
4.89497e-115	2.98754	0.444	0.004	1.83307e-110	LIME1	28
1.72703e-85	2.46629	0.451	0.012	6.46739e-81	SIDT1	28
9.72969e-34	1.43672	0.719	0.281	3.64357e-29	ZNF706	28
2.45169e-31	1.46253	0.627	0.19	9.18111e-27	IRF2BP2	28
1.37213e-41	1.90257	0.569	0.132	5.13835e-37	PHB	28
2.16018e-33	1.50678	0.712	0.275	8.08945e-29	AKAP13	28
1.28904e-65	2.33262	0.464	0.028	4.82718e-61	RPS6KA4	28
5.31033e-49	2.09031	0.497	0.061	1.98861e-44	MAN2B1	28
8.76083e-50	2.02661	0.49	0.056	3.28075e-45	ERN1	28
2.27841e-35	1.47569	0.569	0.135	8.5322e-31	TCEA1	28
1.2136e-28	1.29184	0.647	0.218	4.54467e-24	LDHB	28
6.3877e-37	1.16721	0.922	0.494	2.39207e-32	VAMP8	28
8.50271e-62	1.58028	0.497	0.069	3.18409e-57	ND4L	28
4.33183e-51	1.99066	0.477	0.05	1.62219e-46	IDH3A	28
1.01767e-27	1.16809	0.66	0.235	3.81097e-23	THEMIS2	28
6.07063e-81	2.36761	0.438	0.013	2.27333e-76	DNASE1L3	28
5.43603e-71	2.69486	0.444	0.019	2.03569e-66	PPP1R14A	28
9.01691e-48	2.09599	0.484	0.06	3.37665e-43	ND1	28
1.57084e-45	1.45498	0.83	0.406	5.88249e-41	COMMD6	28
1.54367e-29	1.38004	0.608	0.185	5.78073e-25	ANAPC16	28
1.13951e-53	2.17686	0.464	0.042	4.26722e-49	GAPT	28
4.66501e-33	1.63694	0.562	0.143	1.74695e-28	KRTCAP2	28
1.58172e-137	2.44876	0.418	0.001	5.92324e-133	PACSIN1	28
7.70295e-44	1.86554	0.471	0.061	2.8846e-39	EIF2AK4	28
3.64667e-29	1.5364	0.588	0.18	1.3656e-24	DSTN	28
1.54402e-29	1.54052	0.569	0.162	5.78204e-25	RPL22L1	28
5.56946e-24	1.06697	0.699	0.293	2.08565e-19	CD4	28
6.54361e-33	1.68018	0.523	0.119	2.45045e-28	RBBP4	28
1.37476e-29	1.3598	0.556	0.152	5.1482e-25	APEX1	28
4.15991e-87	2.80463	0.412	0.009	1.5578e-82	MYBL2	28
6.97036e-34	1.54593	0.51	0.108	2.61026e-29	CUX1	28
1.19635e-27	0.957989	0.621	0.219	4.48011e-23	ARL4C	28
3.79883e-27	1.26043	0.588	0.186	1.42259e-22	DBNL	28
2.89922e-57	1.99421	0.431	0.031	1.0857e-52	CYFIP2	28
2.16048e-24	1.19813	0.634	0.236	8.09056e-20	DDX17	28
6.15336e-79	2.39633	0.405	0.01	2.30431e-74	BLNK	28
7.88569e-32	1.72355	0.51	0.115	2.95303e-27	SLC7A5	28
2.30154e-29	1.3234	0.542	0.147	8.61881e-25	PNISR	28
1.57652e-26	1.39551	0.595	0.2	5.90374e-22	TMED2	28
3.83277e-34	1.68474	0.49	0.096	1.4353e-29	C12orf57	28
8.10267e-26	1.12407	0.595	0.202	3.03429e-21	GABARAPL2	28
2.03838e-34	1.87181	0.503	0.112	7.63331e-30	SLC20A1	28
2.38326e-24	1.14536	0.608	0.217	8.92481e-20	CORO1C	28
1.25964e-107	2.31566	0.392	0.002	4.7171e-103	SCAMP5	28
7.61813e-34	1.65972	0.484	0.094	2.85284e-29	CHD9	28
3.00056e-32	1.42798	0.503	0.113	1.12365e-27	SNX9	28
4.33933e-23	0.907554	0.837	0.448	1.62499e-18	UBL5	28
8.26356e-22	0.988558	0.732	0.343	3.09454e-17	EDF1	28
1.34582e-23	1.19328	0.614	0.226	5.03982e-19	SPCS2	28
2.24189e-56	1.56264	0.902	0.515	8.39544e-52	TAGLN2	28
1.0799e-33	1.69689	0.477	0.092	4.044e-29	TRABD	28
2.56438e-26	1.35203	0.654	0.269	9.6031e-22	BST2	28
2.14348e-25	1.18402	0.569	0.184	8.02689e-21	CAT	28
2.33575e-30	1.32594	0.51	0.126	8.74693e-26	TSPAN3	28
1.69539e-26	1.36441	0.542	0.158	6.34891e-22	UNC93B1	28
2.63243e-25	1.40061	0.562	0.18	9.85793e-21	C11orf31	28
4.67625e-46	1.84898	0.425	0.043	1.75116e-41	CCS	28
6.81027e-27	1.46445	0.536	0.154	2.55031e-22	DDX24	28
2.1914e-21	1.09037	0.667	0.286	8.20635e-17	CD99	28
5.08924e-22	1.09137	0.634	0.253	1.90582e-17	EIF3L	28
9.32176e-21	0.827524	0.804	0.424	3.49081e-16	MS4A6A	28
1.98779e-36	1.53589	0.719	0.339	7.44389e-32	SYNGR2	28
8.61119e-24	1.23827	0.575	0.195	3.22472e-19	DAD1	28
5.12152e-27	1.45959	0.523	0.144	1.91791e-22	TIMM13	28
6.95905e-108	3.3258	0.379	0.002	2.60603e-103	PNOC	28
1.78271e-25	1.36327	0.536	0.159	6.67588e-21	SYK	28
3.20157e-24	1.43613	0.614	0.237	1.19892e-19	BTG2	28
7.21874e-22	1.14387	0.621	0.244	2.70327e-17	ATP5A1	28
4.43218e-30	1.68603	0.484	0.108	1.65976e-25	GRASP	28
8.35838e-88	2.70945	0.379	0.005	3.13005e-83	PTPRS	28
5.33419e-49	2.13249	0.405	0.032	1.99755e-44	LOC101929876	28
5.74155e-37	1.83977	0.438	0.065	2.15009e-32	CERS6	28
8.17879e-76	2.24571	0.379	0.008	3.06279e-71	COBLL1	28
6.1821e-57	2.15554	0.392	0.021	2.31507e-52	ZDHHC17	28
1.76454e-39	1.89044	0.425	0.054	6.60784e-35	CREB3L2	28
1.4982e-19	0.889636	0.719	0.348	5.61044e-15	HMGN1	28
1.87915e-28	1.54494	0.484	0.114	7.03703e-24	MAPKAPK2	28
5.70969e-33	1.68648	0.451	0.082	2.13816e-28	C12orf45	28
1.13926e-31	1.79394	0.458	0.089	4.26631e-27	SNHG6	28
1.50361e-34	1.79123	0.438	0.071	5.63071e-30	N4BP2L1	28
1.04074e-121	2.27462	0.366	0	3.89736e-117	SHD	28
1.11582e-28	1.59439	0.471	0.106	4.17851e-24	CDK2AP2	28
5.61166e-24	1.30112	0.523	0.159	2.10145e-19	SF1	28
2.60358e-35	1.68524	0.431	0.068	9.74988e-31	CCDC69	28
1.61296e-33	1.76755	0.438	0.075	6.04021e-29	FAM105A	28
1.65264e-44	1.96903	0.399	0.037	6.1888e-40	PARP10	28
1.57831e-48	1.94017	0.392	0.03	5.91044e-44	DAAM1	28
4.2994e-28	1.55571	0.471	0.109	1.61004e-23	NAPA	28
1.0198e-81	2.34341	0.366	0.005	3.81896e-77	ZFAT	28
2.96556e-56	1.88198	0.386	0.025	1.11054e-51	SEPT1	28
1.27971e-28	1.46247	0.464	0.104	4.79224e-24	PTRHD1	28
3.67911e-20	1.13753	0.608	0.248	1.37775e-15	RBM39	28
7.69693e-22	1.23091	0.549	0.19	2.88234e-17	HMGN3	28
1.92709e-55	2.13824	0.379	0.02	7.21656e-51	ST6GALNAC4	28
6.53101e-27	1.37078	0.477	0.119	2.44573e-22	MANF	28
1.78744e-32	1.65963	0.431	0.074	6.69362e-28	DNAJC4	28
4.30128e-28	1.52129	0.458	0.102	1.61074e-23	PLA2G16	28
1.69738e-21	1.13606	0.549	0.193	6.35634e-17	EID1	28
2.71679e-69	2.09382	0.366	0.01	1.01738e-64	CARD11	28
5.66673e-67	2.37602	0.366	0.01	2.12208e-62	EGLN3	28
5.57938e-25	1.45162	0.49	0.135	2.08937e-20	DHRS7	28
1.13191e-22	1.34825	0.529	0.175	4.23878e-18	PSMA2	28
9.89466e-20	1.09988	0.582	0.228	3.70535e-15	CELF2	28
2.10882e-25	1.42312	0.477	0.124	7.8971e-21	SMIM14	28
1.16617e-24	1.5279	0.817	0.464	4.36707e-20	TXN	28
3.97252e-25	1.28364	0.484	0.132	1.48763e-20	TMCO1	28
1.45234e-20	0.964072	0.575	0.223	5.43871e-16	XIST	28
4.10084e-26	1.47124	0.464	0.113	1.53568e-21	PSMA6	28
2.47067e-27	1.35612	0.458	0.109	9.25217e-23	ARGLU1	28
1.65501e-19	1.1724	0.588	0.239	6.19767e-15	GLIPR1	28
7.251e-18	0.970762	0.673	0.325	2.71536e-13	TMEM258	28
4.4025e-19	1.02355	0.582	0.234	1.64865e-14	TOMM20	28
4.6837e-37	1.69468	0.399	0.052	1.75395e-32	CXXC5	28
3.39254e-17	0.855317	0.686	0.34	1.27044e-12	PSME1	28
7.46845e-19	1.09196	0.582	0.236	2.79679e-14	APRT	28
3.73803e-17	0.826111	0.686	0.341	1.39982e-12	CANX	28
2.22019e-21	1.28098	0.516	0.171	8.31418e-17	UBE2D2	28
2.08705e-35	1.70529	0.399	0.055	7.8156e-31	NGLY1	28
2.18143e-17	0.697035	0.81	0.466	8.16904e-13	HLA-DMA	28
5.1543e-19	0.993479	0.569	0.226	1.93018e-14	XBP1	28
2.73665e-28	1.12169	0.85	0.508	1.02482e-23	GNB2L1	28
2.65743e-23	1.34669	0.477	0.135	9.95156e-19	IL2RG	28
3.32004e-19	1.12889	0.549	0.208	1.24329e-14	ROMO1	28
3.52306e-291	5.51217	0.961	0.04	1.31931e-286	GZMB	28
7.19527e-20	1.11568	0.529	0.189	2.69448e-15	FAM96A	28
5.42622e-24	1.41962	0.458	0.119	2.03201e-19	ANKRD11	28
2.72456e-38	1.86884	0.379	0.041	1.02029e-33	CCDC186	28
8.07092e-36	1.73572	0.386	0.048	3.0224e-31	SMARCB1	28
1.13208e-49	2.14288	0.359	0.021	4.23943e-45	POLB	28
3.71473e-18	1.09755	0.608	0.27	1.39109e-13	SON	28
2.12312e-20	1.09119	0.516	0.179	7.95068e-16	PET100	28
1.16893e-31	1.65132	0.399	0.063	4.3774e-27	NUDT22	28
1.56737e-23	1.36917	0.458	0.122	5.86948e-19	MX1	28
9.01219e-17	0.883047	0.627	0.291	3.37489e-12	TMED10	28
4.24654e-16	0.713739	0.752	0.416	1.59025e-11	CD37	28
5.69783e-59	1.37287	0.948	0.612	2.13372e-54	MYL12A	28
2.56629e-29	0.997897	0.425	0.089	9.61026e-25	HIST1H4C	28
4.41447e-19	1.13324	0.529	0.194	1.65313e-14	SSR1	28
7.89715e-21	1.28271	0.484	0.152	2.95733e-16	EIF1B	28
2.47836e-22	0.878454	0.895	0.564	9.28096e-18	TMA7	28
7.36609e-30	1.61213	0.399	0.068	2.75845e-25	RABGAP1L	28
2.0405e-23	1.28709	0.451	0.12	7.64125e-19	VPS13C	28
1.50442e-27	1.55205	0.412	0.081	5.63374e-23	FBXW5	28
3.1279e-293	4.8257	0.922	0.018	1.17133e-288	ITM2C	28
4.80142e-305	5.74631	0.902	0.01	1.79804e-300	CLIC3	28
1.04001e-59	2.08185	0.34	0.011	3.89461e-55	CBFA2T3	28
1.43634e-18	1.09003	0.529	0.2	5.37882e-14	CRIP1	28
3.71973e-98	1.58759	0.961	0.633	1.39296e-93	SRP14	28
6.91948e-18	1.14426	0.542	0.215	2.59121e-13	C11orf58	28
5.98958e-21	1.216	0.471	0.144	2.24298e-16	TMEM14B	28
1.87064e-106	5.99222	0.34	0.014	7.00516e-102	PTGDS	28
7.91244e-40	1.95902	0.359	0.033	2.96305e-35	TOMM6	28
8.97862e-16	0.636089	0.817	0.492	3.36231e-11	OST4	28
1.78676e-15	0.901319	0.627	0.303	6.69105e-11	PLEK	28
2.09754e-30	1.76806	0.386	0.063	7.85487e-26	HYOU1	28
5.74971e-25	1.28849	0.425	0.102	2.15315e-20	RASSF2	28
4.80095e-300	4.66077	0.882	0.003	1.79786e-295	LILRA4	28
1.71081e-20	1.38326	0.569	0.246	6.40665e-16	EZR	28
2.28779e-20	1.19337	0.471	0.148	8.56731e-16	HNRNPUL1	28
1.46827e-69	2.15338	0.327	0.005	5.49839e-65	LINC00996	28
3.40439e-22	1.2674	0.444	0.122	1.27488e-17	SEP15	28
5.85076e-26	1.51459	0.405	0.084	2.19099e-21	SP110	28
1.97285e-19	1.19572	0.477	0.156	7.38793e-15	SRSF11	28
1.54641e-16	0.898435	0.562	0.242	5.79101e-12	CCDC88A	28
2.58163e-37	1.71552	0.359	0.039	9.6677e-33	IL16	28
5.0719e-43	1.87494	0.346	0.026	1.89933e-38	PIK3CG	28
1.55211e-93	2.0966	0.32	0.001	5.81235e-89	PHEX	28
9.12154e-51	2.44012	0.346	0.027	3.41584e-46	CXorf21	28
2.37094e-19	1.25645	0.471	0.152	8.87868e-15	PTPN1	28
2.93213e-18	0.796473	0.536	0.218	1.09803e-13	RAC2	28
8.95754e-15	0.876443	0.673	0.356	3.35442e-10	USMG5	28
9.98978e-37	1.89058	0.353	0.036	3.74097e-32	GAS6	28
0	4.22819	0.948	0.109	0	IRF7	28
3.95814e-25	1.04616	0.791	0.475	1.48224e-20	PCBP2	28
9.70413e-17	0.576932	0.608	0.292	3.634e-12	CD55	28
1.01035e-14	0.688285	0.784	0.468	3.78358e-10	SUMO2	28
1.8461e-16	1.04386	0.529	0.214	6.91329e-12	TRAPPC1	28
3.69371e-54	2.03227	0.327	0.012	1.38322e-49	GAB1	28
6.86822e-30	1.53961	0.373	0.059	2.57201e-25	SULF2	28
1.72961e-20	1.3009	0.438	0.125	6.47703e-16	AP3S1	28
5.33664e-19	1.09268	0.471	0.158	1.99847e-14	PDIA4	28
3.20726e-26	1.37861	0.392	0.08	1.20105e-21	CPNE3	28
2.63443e-58	2.06109	0.32	0.009	9.86542e-54	GNG7	28
6.48955e-25	1.50973	0.392	0.082	2.43021e-20	DUSP5	28
2.42383e-215	3.63855	0.876	0.071	9.07675e-211	TCF4	28
2.15131e-23	1.33276	0.405	0.096	8.05623e-19	EPC1	28
1.14383e-41	1.84812	0.333	0.024	4.28343e-37	FLNB	28
2.45387e-32	1.71111	0.353	0.044	9.18925e-28	AHI1	28
1.92995e-16	0.935189	0.516	0.208	7.22728e-12	SCAF11	28
1.33723e-35	1.67244	0.346	0.038	5.00766e-31	TLR7	28
2.92016e-29	1.4896	0.366	0.059	1.09354e-24	LENG8	28
2.13112e-21	1.29797	0.418	0.111	7.9806e-17	TMX1	28
3.42289e-16	0.998472	0.51	0.203	1.2818e-11	HM13	28
4.3047e-205	4.19117	0.797	0.012	1.61202e-200	CXCR3	28
1.76802e-20	1.25766	0.425	0.119	6.62088e-16	ILF2	28
1.99775e-91	1.83585	0.974	0.668	7.48118e-87	RPS26	28
3.81689e-35	1.72449	0.34	0.035	1.42935e-30	INPP4A	28
3.00825e-57	1.96852	0.314	0.009	1.12653e-52	LOC100996255	28
9.77953e-35	1.94653	0.34	0.036	3.66224e-30	PMEPA1	28
1.86711e-22	1.36789	0.399	0.095	6.99196e-18	TMEM109	28
6.20175e-22	1.41867	0.399	0.096	2.32243e-17	VEGFB	28
4.53276e-16	0.912397	0.51	0.207	1.69743e-11	COX7A2L	28
6.71803e-15	0.969687	0.529	0.227	2.51577e-10	RPN2	28
2.78269e-28	1.57618	0.359	0.057	1.04206e-23	RNF5	28
2.99123e-25	1.50643	0.373	0.071	1.12016e-20	ARHGAP4	28
4.63421e-20	1.3325	0.418	0.116	1.73542e-15	CCND3	28
1.28229e-19	1.18054	0.431	0.129	4.80193e-15	NCF1	28
1.35164e-19	1.33045	0.425	0.123	5.06163e-15	MLF2	28
5.21565e-15	1.02415	0.523	0.222	1.95316e-10	JTB	28
1.23933e-15	1.06992	0.569	0.268	4.64105e-11	ANXA11	28
3.9125e-33	1.63376	0.34	0.04	1.46515e-28	ALG2	28
8.90461e-24	1.30953	0.386	0.086	3.3346e-19	IFNAR2	28
1.58481e-14	0.852344	0.549	0.249	5.9348e-10	EIF3F	28
5.40324e-25	1.45922	0.373	0.073	2.02341e-20	GLO1	28
1.21598e-24	1.51447	0.373	0.073	4.55359e-20	AKNA	28
2.09329e-16	1.00002	0.484	0.184	7.83895e-12	SEPT9	28
2.75694e-14	0.482961	0.693	0.393	1.03242e-09	DAZAP2	28
1.18091e-171	5.69349	0.981	0.035	4.42229e-167	TM4SF1	29
1.48563e-135	5.88603	0.963	0.019	5.56339e-131	C8orf4	29
6.87866e-116	5.24226	0.981	0.037	2.57592e-111	CLDN4	29
9.61955e-101	5.32323	0.981	0.046	3.60233e-96	ELF3	29
2.21472e-185	4.5785	1	0.1	8.29368e-181	MGST1	29
4.65251e-135	4.96555	0.981	0.081	1.74227e-130	SOX4	29
1.86004e-90	4.75316	0.944	0.058	6.9655e-86	NAPSA	29
5.76337e-73	4.05428	0.907	0.027	2.15827e-68	GPRC5A	29
1.68122e-73	3.9829	0.852	0.021	6.29584e-69	C19orf33	29
4.01684e-77	4.29189	0.852	0.022	1.50423e-72	CXCL17	29
1.63252e-64	4.16823	0.833	0.025	6.11348e-60	CEACAM6	29
1.6566e-67	4.15549	0.833	0.031	6.20363e-63	SLC34A2	29
4.15854e-93	4.15562	0.815	0.016	1.55729e-88	LAMB3	29
4.26167e-50	3.14607	0.889	0.098	1.59591e-45	TSC22D1	29
3.06764e-57	3.2754	0.815	0.042	1.14877e-52	PRRG4	29
1.00017e-49	3.78462	0.815	0.044	3.74543e-45	WFDC2	29
2.30183e-80	4.4136	0.778	0.009	8.6199e-76	PDZK1IP1	29
8.97053e-48	2.8256	0.889	0.122	3.35928e-43	TAF1D	29
2.91327e-56	3.40895	0.778	0.025	1.09096e-51	EPCAM	29
4.91301e-52	3.58752	0.796	0.054	1.83982e-47	OCIAD2	29
3.28357e-57	3.23268	0.852	0.113	1.22963e-52	PHLDA2	29
2.08397e-52	3.81378	0.778	0.04	7.80405e-48	KRT18	29
2.18212e-65	3.44054	0.741	0.011	8.17159e-61	RAB25	29
6.76451e-44	2.7941	0.778	0.05	2.53317e-39	SLPI	29
1.28433e-92	3.23728	0.889	0.163	4.80958e-88	RPL22L1	29
1.54485e-62	3.44579	0.778	0.057	5.78514e-58	SRD5A3	29
2.92451e-53	3.52484	0.759	0.041	1.09517e-48	EMP2	29
1.28288e-45	3.65334	0.759	0.043	4.80414e-41	KRT19	29
5.83972e-53	3.46471	0.778	0.064	2.18686e-48	GADD45A	29
1.32338e-97	3.379	0.889	0.177	4.95581e-93	PTP4A1	29
5.39134e-107	4.43233	0.741	0.03	2.01895e-102	MYC	29
2.04476e-48	2.85984	0.87	0.169	7.65721e-44	CYB5A	29
4.65767e-56	3.35769	0.741	0.046	1.7442e-51	PON2	29
4.8621e-35	2.13833	0.926	0.234	1.82076e-30	TOMM20	29
1.25446e-41	3.02412	0.741	0.06	4.69772e-37	NCOA7	29
1.42798e-44	3.51203	0.722	0.05	5.34751e-40	MUC1	29
6.66739e-61	4.37204	0.685	0.015	2.49681e-56	CYR61	29
1.78703e-48	3.36321	0.704	0.034	6.69206e-44	HIST1H1C	29
3.16884e-40	2.42459	0.963	0.293	1.18667e-35	CD55	29
5.62102e-37	2.96762	0.778	0.11	2.10496e-32	PMAIP1	29
6.83845e-29	1.99972	0.889	0.222	2.56086e-24	JTB	29
4.69731e-37	3.1571	0.722	0.056	1.75905e-32	SERPINH1	29
6.96396e-40	3.05505	0.704	0.039	2.60786e-35	TACSTD2	29
3.08343e-62	3.7626	0.704	0.041	1.15468e-57	TNFRSF12A	29
4.8773e-45	3.10571	0.722	0.062	1.82645e-40	FAM3C	29
1.16743e-27	2.16328	0.815	0.159	4.37179e-23	SNRPE	29
7.81745e-49	3.44703	0.667	0.018	2.92748e-44	S100A14	29
7.05632e-44	4.0292	0.722	0.073	2.64245e-39	SFTPB	29
3.1101e-25	1.99758	0.796	0.149	1.16467e-20	MZT2B	29
5.59166e-32	2.49247	0.815	0.168	2.09397e-27	CACYBP	29
8.91743e-72	3.03622	0.944	0.299	3.3394e-67	ATF3	29
1.00214e-28	2.30734	0.741	0.097	3.75282e-24	TAF7	29
9.3421e-24	1.59523	0.833	0.192	3.49843e-19	NBEAL1	29
3.64553e-58	2.72456	1	0.362	1.36518e-53	ZFP36L1	29
2.58033e-28	2.38135	0.722	0.094	9.66284e-24	BTG3	29
5.09407e-38	3.12046	0.722	0.095	1.90763e-33	ERRFI1	29
1.01005e-35	3.12572	0.685	0.06	3.78244e-31	GEM	29
9.1119e-22	1.73454	0.815	0.194	3.41223e-17	PPA1	29
7.6484e-27	2.24091	0.722	0.103	2.86417e-22	MRPL14	29
9.63024e-31	3.1799	0.759	0.143	3.60633e-26	HSPA6	29
1.18993e-47	3.23492	0.63	0.015	4.45604e-43	MALL	29
7.70411e-31	2.56304	0.704	0.09	2.88503e-26	SNHG15	29
9.55955e-34	2.23937	0.963	0.351	3.57986e-29	LMNA	29
1.14722e-25	1.91739	0.852	0.241	4.29611e-21	ANAPC11	29
3.95712e-28	2.40238	0.685	0.077	1.48186e-23	ZNF281	29
3.13107e-41	2.96017	0.63	0.023	1.17252e-36	MAL2	29
7.54618e-39	2.9483	0.648	0.041	2.8259e-34	NET1	29
1.15382e-43	2.47651	0.833	0.227	4.32082e-39	SPINT2	29
4.72283e-22	1.88337	0.815	0.209	1.7686e-17	SNU13	29
2.57897e-45	3.35512	0.611	0.021	9.65771e-41	LMO7	29
4.79606e-43	2.9947	0.611	0.025	1.79603e-38	MYO6	29
2.39119e-30	2.26143	0.778	0.195	8.95452e-26	TOP1	29
3.47864e-23	2.20192	0.704	0.126	1.30268e-18	IFRD1	29
1.80465e-19	1.50856	0.907	0.33	6.75807e-15	UQCRQ	29
7.7063e-28	2.5035	0.648	0.072	2.88586e-23	THUMPD3-AS1	29
9.20677e-19	1.73288	0.796	0.224	3.44775e-14	XIST	29
3.0077e-21	1.99603	0.722	0.15	1.12632e-16	CCT3	29
1.64461e-26	2.23427	0.722	0.155	6.15872e-22	CNIH4	29
3.83757e-27	2.36409	0.63	0.067	1.43709e-22	RAB34	29
3.40521e-17	1.51171	0.796	0.235	1.27518e-12	C1orf43	29
9.27893e-47	2.69336	0.981	0.421	3.47478e-42	HSPB1	29
6.15655e-22	2.42902	0.833	0.274	2.3055e-17	AREG	29
1.42022e-50	3.99867	0.574	0.022	5.31845e-46	ID1	29
1.38835e-33	3.02323	0.593	0.044	5.19908e-29	BNIP3	29
6.48769e-18	1.54784	0.852	0.306	2.42951e-13	EIF3H	29
1.85077e-25	2.43302	0.63	0.085	6.93078e-21	ANKRD28	29
2.82077e-18	1.85967	0.722	0.179	1.05632e-13	SHFM1	29
3.63046e-48	3.08175	0.556	0.015	1.35954e-43	CDC42EP1	29
8.8197e-24	1.60651	0.963	0.423	3.3028e-19	COX6C	29
2.04166e-46	3.37647	0.667	0.129	7.64561e-42	NDRG1	29
4.76172e-36	2.80419	0.648	0.11	1.78317e-31	CAPN2	29
1.33852e-21	2.39028	0.667	0.129	5.01247e-17	DUSP6	29
4.1663e-21	1.4828	0.963	0.426	1.5602e-16	COX7A2	29
3.31626e-33	2.53513	0.556	0.024	1.24187e-28	LAPTM4B	29
1.62759e-21	1.9357	0.722	0.19	6.09502e-17	PFDN2	29
3.81462e-15	1.42622	0.778	0.249	1.4285e-10	RBM39	29
5.10626e-17	1.55837	0.87	0.342	1.91219e-12	ZFAS1	29
1.17358e-28	2.62835	0.593	0.066	4.39484e-24	FDPS	29
8.42567e-26	2.38903	0.611	0.086	3.15525e-21	SPTSSA	29
2.14878e-19	1.54458	0.926	0.401	8.04676e-15	PPP1R15A	29
4.85628e-16	1.59328	0.704	0.181	1.81858e-11	DSTN	29
2.78045e-31	2.58245	0.611	0.091	1.04122e-26	ASPH	29
2.05629e-28	2.57924	0.611	0.093	7.7004e-24	TRIB1	29
3.6926e-18	2.21737	0.648	0.131	1.3828e-13	BAG3	29
3.35744e-19	1.78239	0.833	0.317	1.25729e-14	SERPINB1	29
1.38467e-15	1.53912	0.778	0.263	5.18531e-11	SSR2	29
3.57273e-17	1.8695	0.685	0.173	1.33791e-12	PLP2	29
1.06653e-18	2.00831	0.667	0.161	3.99395e-14	ATP1B1	29
4.3176e-19	1.90803	0.722	0.218	1.61686e-14	BRD2	29
3.01001e-15	1.62955	0.685	0.182	1.12719e-10	TMEM147	29
2.00228e-28	2.58082	0.537	0.034	7.49815e-24	PGM2L1	29
3.80312e-25	2.23015	0.667	0.165	1.42419e-20	TXNDC17	29
1.00097e-16	0.984737	1	0.499	3.74843e-12	LGALS3	29
3.29187e-15	1.38744	0.852	0.351	1.23274e-10	GUK1	29
6.17441e-15	1.7057	0.833	0.336	2.31219e-10	HSPA1B	29
1.37489e-20	2.34987	0.593	0.097	5.14871e-16	MGLL	29
9.71836e-17	1.55137	0.833	0.339	3.63933e-12	P4HB	29
9.8665e-17	1.87663	0.611	0.119	3.69481e-12	RHOC	29
2.808e-16	1.69153	0.759	0.267	1.05154e-11	PRRC2C	29
1.46188e-19	1.29947	1	0.509	5.47444e-15	GNB2L1	29
5.94992e-15	1.63331	0.704	0.215	2.22813e-10	CSNK1A1	29
3.24427e-17	1.84029	0.593	0.105	1.21492e-12	WDR45B	29
4.82473e-14	1.70539	0.741	0.254	1.80676e-09	EGR1	29
5.73292e-27	2.60956	0.519	0.033	2.14686e-22	IFT57	29
1.99582e-18	1.7877	0.704	0.22	7.47393e-14	EIF1AX	29
1.4979e-14	1.69986	0.648	0.164	5.60932e-10	ZC3H12A	29
1.31835e-21	2.1584	0.574	0.091	4.93698e-17	PRDX4	29
1.41495e-41	2.59807	0.704	0.224	5.29869e-37	TREM1	29
4.00705e-20	2.25577	0.556	0.077	1.50056e-15	CPD	29
2.20424e-14	1.32337	0.87	0.393	8.25442e-10	COX6A1	29
2.76738e-13	1.42485	0.667	0.191	1.03633e-08	IRF2BP2	29
1.54615e-16	1.46168	0.889	0.414	5.79001e-12	LDHA	29
3.80746e-15	1.52772	0.796	0.321	1.42582e-10	EIF3E	29
6.92559e-18	1.95177	0.556	0.083	2.59349e-13	NPEPPS	29
1.03903e-17	1.97906	0.556	0.086	3.89095e-13	SLC39A1	29
2.1166e-17	1.96555	0.593	0.124	7.92626e-13	LPP	29
1.67757e-11	1.11002	0.778	0.312	6.28217e-07	SRSF2	29
1.96182e-18	2.07461	0.537	0.072	7.34661e-14	TSTD1	29
4.27669e-15	1.91417	0.63	0.165	1.60154e-10	CITED2	29
6.86344e-19	2.13023	0.537	0.073	2.57022e-14	NEDD9	29
1.61908e-14	1.70027	0.685	0.226	6.06312e-10	NUCKS1	29
3.92123e-20	2.59637	0.556	0.098	1.46842e-15	HES1	29
6.972e-27	2.45635	0.519	0.062	2.61088e-22	SGMS2	29
1.70388e-13	1.58639	0.815	0.358	6.38069e-09	WSB1	29
9.74669e-19	1.98534	0.519	0.063	3.64994e-14	F11R	29
1.08619e-24	2.33284	0.481	0.029	4.06755e-20	EPS8	29
7.02277e-18	2.0352	0.519	0.069	2.62989e-13	TOR1AIP2	29
4.25571e-16	1.84358	0.593	0.145	1.59368e-11	TIMM13	29
1.30082e-10	1.12676	0.778	0.332	4.87131e-06	SSR4	29
1.63015e-15	1.73911	0.537	0.093	6.10458e-11	CNPY2	29
9.92056e-17	1.99339	0.519	0.076	3.71505e-12	ANP32E	29
1.09649e-12	1.5469	0.593	0.151	4.10613e-08	PCBD1	29
1.77451e-23	2.6059	0.481	0.041	6.64517e-19	HMGB3	29
1.79415e-16	2.10105	0.556	0.117	6.71872e-12	MRPS6	29
1.19153e-15	1.28992	0.907	0.469	4.46205e-11	SUMO2	29
4.02645e-21	1.95499	0.481	0.043	1.50782e-16	MRPL36	29
7.76991e-18	1.95984	0.5	0.062	2.90968e-13	GNL3	29
7.468e-16	1.94971	0.537	0.1	2.79662e-11	UQCC2	29
[truncated: 495 more rows]

## Sheet: Table S3
Geo datasets for scRNA
geo_acession	PMID
GSE117570	31033233
GSE127465	30979687
GSE127471	31061481
GSE139555	32103181
GSE143423	Single-Cell Map of Diverse Immune Phenotypes in the Metastatic Brain Tumor Microenvironment of Non Small Cell Lung Cancer and triple negative breast cancer
GSE146100	33820821
GSE162498	33514641

## Sheet: Table S4
inhibitor/recombinant protein							luminex panel
name	company	catologue	concentration	category				Bio-rad	12009159	BCA-1/CXCL13, CTACK/CCL27, ENA-78/CXCL5, Eotaxin/CCL11, Eotaxin-2/CCL24, FraCtalkine/CX3CL1, GM-CSF, I309/CCL1, IFN-Y, IL-1β, IL-2, IL-4, IL-6, IL-10, IL-16, IP-10/CXCL10, I-TAC/CXCL11, KC/CXCL1, MCP-1/CCL2, MCP3/CCL7, MCP-5/CCL12, MDC/CCL22, MIP-1a/CCL3, MIP-1β/CCL4, MIP-3a/CCL20, MIP-3β/CCL19, RANTES/CCL5,SCYB16/CXCL16, SDF-1α/CXCL12, TARC/CCL17, TNF-α
LY294002	Beyotime Biotechnology	S1737	20uM/L; 50uM/L	inhibitor				R&D systems	LXSAMSM-07	CCL5/RANTES、CXCL1/GRO alpha/KC/CINC-1、CXCL2/GRO beta/MIP-2/CINC-3、CXCL10/IP-10/CRG-2、CXCL12/SDF-1 alpha、IFN-gamma、TNF-alpha
Okadaic acid	Beyotime Biotechnology	S1786	0.05uM/L; 0.1 uM/L	inhibitor
CXCL2	abcam	ab9950	30ng/ml	inhibitor
CXCL2	peprotech	250-15	30ng/ml	recombinant protein
CXCR1	Selleck	S8640	20uM	inhibitor
CXCR2	Selleck	S7651	10uM	inhibitor
CXCR4	Selleck	S2912	5uM	inhibitor
CCL5	peprotech	250-07	50ng/ml	recombinant protein
CXCL10	peprotech	250-16	50ng/ml	recombinant protein
CXCL14	peprotech	250-45	50ng/ml	recombinant protein
FK866	Selleck	S2799	50uM	inhibitor

## Sheet: Table S5
antibody for FC						antibody for western blot				antibody for mIF and IHC
antibody	channel	company	catalogue			antibody	company	catalogue		antibody	company	catalogue
CD45	PE-CY7	Biolegend	103113			p-PI3K	Beyotime biotechnology	AF5905		NLRP4	Novus	NB100-56156
CD3	BV711	BD	563123			pi3k	cell siganling technology	4292S		NOS2	Absin	abs131469
NK1.1	BV650	Biolegend	108736			p-akt	Beyotime biotechnology	AF5740		CD86	Absin	abs115477
NKP46	BV421	BD	564069			akt	cell siganling technology	3653S		CD8A	Absin	abs145770
CD49B	PECF594	Biolegend	108923			p-ikkalpha/beta	Beyotime biotechnology	AF5839		NK1.1	Biolegend	10870150
CD27	BV785	Biolegend	124241			p-NF-kB	Beyotime biotechnology	AF5881		F4/80	abcam	ab6640
CD11B	AF750	Biolegend	101267			NF-kB	Beyotime biotechnology	AF1234		NAMPT	abcam	ab236874
TIGIT	APC	Biolegend	156105			p-c-Jun	Beyotime biotechnology	AF5779		TIGIT	R&D	AF7267
GRANZYMEB	PE	Invitrogen	12-8898-82			Flag	Beyotime biotechnology	AF2852		TNFA	abcam	ab1793
CD107A	FITC	BD	553793			Flag	Beyotime biotechnology	AF2855
IL10	PPCY5.5	eBioscience	45-7101-82			pp2a	Beyotime biotechnology	AF2323
TNFA	BV510	Biolegend	506339			p-pp2a	Beyotime biotechnology	AF1756
CD45	APCCY7	BD	557659
CD11B	AF700	Biolegend	101222
CD11C	PPCY5.5	Biolegend	117327
LY6G	APC	Biolegend	17-9668-82
LY6C	BV605	Biolegend	128036
CD86	PE	Biolegend	105008
F4/80	BV421	BD	565411
INOS	FITC	BD	620330
IL1B	PE-CY7	eBioscience	25-7114-82
TNFA	BV510	Biolegend	506339
CD8	PE-CY7	Biolegend	100722
B220	PPCY5.5	BD	552771
CD11C	BV785	BD	117335
MHCII	PE	BD	116407
CD103	FITC	eBioscience	11-1031-82
PD-1	BV421	Biolegend	562584
TIM3	BV786	BD	747621
LAG-3	BB515	BD	564672
IFNG	APCCY7	BD	561479
IL2	BV605	eBioscience	503829
TNFA	PE-CY7	Biolegend	25-7321-82
IL17	PPCY5.5	BD	506920
CD107A	APC	Biolegend	121613
INOS	FITC	eBioscience	620330
IL1B	PE-CY7	Biolegend	25-7114-82
TNFA	BV510	BD	506339
IL17	PPCY5.5	BD	506920
CD206	BV650	BD	141723
PDL1	PECF594	BD	562466
CXCR2	APCCY7	Biolegend	149313
CXCR4	BV786	Biolegend	740926
CXCR1	PE-CY7	CST	145516
CD206	BV650	BD	141723
CD45	AF700	BD	56-0451-82
MHCII	PPCY5.5	Biolegend	565411
CD11B	PE	Biolegend	101222
CD73	AF700	Biolegend	127230
CD39	PECY7	Biolegend	143806

## Sheet: Table S6
published_curated_Macro_signatures	M1omega	IFN-TAMs	Inflam-TAMs	LA-TAMs	Reg-TAMs	Prolif-TAMs	RTM-TAMs	ClassicalTIMs		NKomega signature derived from mFC panel
	NOS2	CASP1	CCL2	ACP5	CD274	CCNA2	C1QA	S100A4		PDCD1
	CXCL1	CASP2	CCL3	AOPE	CD40	CDC45	C1QA	S100A6		IL2RG
	CXCL2	CCL2	CCL4	APOC1	CD80	CDK1	C1QB	S100A8		GZMB
	CXCR2	CCL3	CCL5	ATF1	CD86	H2AFC	C1QC	S100A9		PRF1
	CCL2	CCL4	CCL20	C1QC	CHIT1	HIST1H4C	CCL7	S100A12		TIGIT
	PPP1R15A	CCL4	CCL3L1	CCL18	CX3CR1	HMGB1	CD163	S100A13		IFNG
	CCRL2	CCL7	CCL3L3	CD163	HLA-A	HMGN2	CD5L	AREG		CCR5
	TNFSF9	CCL8	CCL4L2	CD36	HLA-C	MKI67	CD74	CCL4		KLRD1
	IL1B	CD274	CCL4L4	CD63	HLA-DQA1	RRM2	CETP	CXCR2
	TNF	CD40	CXCL1	CHI3L1	HLA-DQB1	STMN1	FOLR2	CD14
	NFKBIA	CXCL1	CXCL2	CTSB/D/L	HLA-DRA	TOP2A	HLA-DPA1	CD300E
	G0S2	CXCL2	CXCL3	F13A1	HLA-DRB1	TUBA1B	HLA-DPB1	CD36
	S100A8	CXCL3	CXCL5	FABP5	HLA-DRB5	TUBB	HLA-DRB1	CEBPD
	S100A9	CXCL9	CXCL8	FOLR2	ICOSLG	TYMS	MACRO	CLEC11A
		CXCL10	G0S2	GPNMB	IL-10		MAF	CLEC12A
		CXCL11	IL1B	IRF3	ITGA4		MS4A7	CSF1R
		IDO1	IL1RN	LGALS3	LGALS9		SLC40A1	CTSS
		IFI6	IL6	LIPA	MACRO		VCAM1	CX3CR1
		IFIT1	INHBA	LPL	MRC1		VSIG4	CXCL2
		IFIT2	KLF2	MACRO	TGFB2			CXCR4
		IFIT3	KLF6	MerTK				EGR1
		IFITM1	NEDD9	MMP7				FCN1
		IFITM3	PMAIP1	MRC1				FOS
		IRF1	S100A8	NR1H3				FTH1
		IRF7	S100A9	NRF1				IL1B
		ISG15		NUPR1				ITGAM
		LAMP3		PLA2G7				JUNB
		PDCD1LG2		RNASE1				LGALS2
		TNFSF10		SPARC				LY6G6C
		CD38		SPP1				LY6C2
		IL4L1		TFDP2				LYZ
		THFSF10		TREM2				MAF
		ISG15		ZEB1				MAFB
		TNFSF10		C1QA				MPEG1
		IFI44L		C1QB				NFKB1
				MMP9				NFKBIA
				MMP12				NLRP3
								NR4A1
								NR4A2
								OSM
								PTGS2
								RGS2
								SELL
								THBS1
								VCAN
signature	characteristics	article
IFN-TAMs	Promote Treg entry into tumor T cell exhaustion	Cross-tissue single-cell landscape of human monocytes and macrophages in health and disease
Inflam-TAMs	Promotes inflammation Neutrophil recruitment in tumor lumen	A single-cell atlas of liver metastases of colorectal cancer reveals reprogramming of the tumor microenvironment in response to preoperative chemotherapy
LA-TAMs	Canonical M2-like pathways	Single-Cell Genomic Characterization Reveals the Cellular Reprogramming of the Gastric Tumor Microenvironment
Reg-TAMs	T cell suppression (in vitro)	TREM2 Modulation Remodels the Tumor Myeloid Landscape Enhancing Anti-PD-1 Immunotherapy
Prolif-TAMs	Cell cycle Proliferation	Single-Cell Transcriptomics of Human and Mouse Lung Cancers Reveals Conserved Myeloid Populations across Individuals and Species
RTM-TAMs	Immune tolerance	Cross-tissue single-cell landscape of human monocytes and macrophages in health and disease
ClassicalTIMs	IFN response signature Inflammatory chemokines and cytokines TGFβ and TNF signaling	A pan-cancer single-cell transcriptional atlas of tumor infiltrating myeloid cells
functions defined by		Macrophage diversity in cancer revisited in the era of single-cell omics

## Sheet: Table S7
Sequential-HYGTIC and CISS
polarization of BMDM
M1	mIFNY	20ng/ml	peprotech; cat: 315-05	mLPS	10ng/ml	sigma; cat:L2630	48h	DXF medium	sigma; cat:C-28057
M2	mIL-4	20ng/ml	peprotech; cat: 214-14	mIL-13	20ng/ml	peprotech; cat:210-13	48h	DXF medium	sigma; cat:C-28057
CISS-stimulators
mLPS	100ng/ml	sigma; cat:L2630
tumor conditioned media	10ml complete tumor medium for 1*10^6 NLRP4-OE cells after 12h
CISS-antibodies screening (bold for final utilization)
TNFA	NOS2
santa cruz; cat: sc-52746	santa cruz; cat: sc-7271
proteintech; cat: 60291-1-Ig	proteintech; cat: 18985-1-AP
biolegend; cat: 506301	biolegend; cat: 696802
thermo; cat: AMC3012	thermo; cat: PA1-036
CST; cat: 3707S	CST; cat: 13120S

## Sheet: Table S8
primers for RT-PCR
	gene	F	R
	NLRP4	GATGCTGGTGTGAAGCTCCTGTG	CACTGTGGTCCAAGGCGTTCTC
	CXCL1	CTGGGATTCACCTCAAGAACATC	CAGGGTCAAGGCAAGCCTC
	TNFA	CATCTTCTCAAAATTCGAGTGACAA	TGGGAGTAGACAAGGTACAACCC
	TNFAR1	GGGCACCTTTACGGCTTCC	GGTTCTCCTTACAGCCACACA
	CXCL2	GAAGTCATAGCCACTCTCAAGG	CCTCCTTTCCAGGTCAGTTAGC
	IFNB	AGATCAACCTCACCTACAGG	TCAGAAACACTGTCTGCTGG
	IFNA	CTACTGGCCAACCTGCTCTC	AGACAGCCTTGCCAGGTCATT
	IFNA4	TGATGAGCTACTACTGGTCAGC	GATCTCTTAGCACAAGGATGGC
	STING	TCGCACGAACTTGGACTACTG	CCAACTGAGGTATATGTCAGCAG
	IRF3	CCCACAGTGCTACTGATACC	GTCACACCAGACTTAGGAATGT
	IRF7	GAGACTGGCTATTGGGGGAG	GACCGAAATGCTTCCAGGG
	IFNAR1	AGCCACGGAGAGTCAATGG	GCTCTGACACGAAACTGTGTTTT
	STAT1	GCTGCCTATGATGTCTCGTTT	TGGACATCTGTACGGGATCTT
	STAT2	TCCTGCCAATGGACGTTCG	GTCCCACTGGTTCAGTTGGT
	CXCL3	​TCTCACCACAGCCCTTCGCA	​AAAA​ACAA​GCAG​GTAA​AGAC​ACATC
	CXCR2	​ATGC​CCTC​TATT​CTGC​CAGAT	​GTGC​TCCG​GTTG​TATA​AGATGAC
	CXCR4	GACTGGCATAGTCGGCAATG	AGAAGGGGAGTGTGATGACAAA
	CXCL13	ATATGTGTGAATCCTCGTGCCA	GGGAGTTGAAGACAGACTTTTGC
	CXCL14	AGTGTAAGTGTTCCCGGAAGG	GCAGTGTGGGTACTTTGGCTT
	CCRL2	AGCGATGAGGCAGAGCAATG	GGACACCGATCACAAACACAG
	IL1B	GAAATGCCACCTTTTGACAGTG	TGGATGCTCTCATCAGGACAG
	IL7R	GGTGACATTTAATGCACCTCACT	GGGGAATGGATCGGACTTTGAT
	IL7	TTCCTCCACTGATCCTTGTTCT	AGCAGCTTCCTTTGTATCATCAC
	IL36Y	AAACACCTAGCAAAAGCCCAG	AGACTGCCCGATTTTCCTATG
	IRF2	AATTCCAATACGATACCAGGGCT	GAGCGGAGCATCCTTTTCC
	NLRP3	ATCAACAGGCGAGACCTCTG	GTCCTCCTGGCATACCATAGA
	CXCL10	CCAAGTGCTGCCGTCATTTT	TTCATCGTGGCAATGATCTCAAC
	CCL5	TGCAGTCGTGTTTGTCACTC	AGAGCAAGCAATGACAGGGA
	CXCL9	TGCCATGAAGTCCGCTGTTC	CTAGGGTTCCTCGAACTCCAC
	IFNY	TGAGCTCATTGAATGCTTGG	ACAGCAAGGCGAAAAAGGAT
	CXCL12	AGAAAGCTTTAAACAAGGGGCG	AGAGGGAGGAGCGAGTTACA
	CXCR1	TCAGTGTGGACCGATACC	CCAGGACTTCATAGCAGAC
	CXCR7	TGTCCCGCCATGCCCAACAA	TGCACGAGACTGACCACCCAGA
	CXCR5	ATGAACTACCCACTAACCCTGG	TGTAGGGGAATCTCCGTGCT
	CCR5	CGGTGTTCAATTTTCCAGCAA	TCTCCTGTGGATCGGGTATAGAC
	IL-8	CAGCTGCCTTAACCCCATCA	CTTGAGAAGTCCATGGCGAAA
	CXCR3	TCAGCCAACTACGATCAGCG	TAGCTGCAGTACACGCAGAG

## Sheet: Table S9
celltype	marker	PMID
NK	FOSL2	33385611
NK	CX3CR1	23382731	31477722
NK	ITGA4	35420633
NK	CD5_LIME1	7516640	27699222
NK	TIGIT	33239726	31801909
NK	XCL1	31801909	29429633
NK	CCL4L1	20369317	29429633	37063898
NK	PTGDS	34483877
NK	TCF7_CD27	28723565	18326863	19234143
NK	KLRF1	10671213	36583228
NK	ZNF90	34244432	37063898
mono/macro_1	LGMN	31857155	32752088
mono/macro_2	GPR183	36396144	33545035
mono/macro_3	FABP5	36384126	26105806
mono/macro_4	CCL18	21481794	34417225
mono/macro_5	CD36	31625810	35438721
mono/macro_6	SPP1	33545035
mono/macro_7	CD48	23225218
mono/macro_8	NOS2	35978195	24209604
mono/macro_9	PPARG	33545035
mono/macro_10	BEST1_FABP4	31221805	35729106

## Sheet: Table S10
GEO datasets for prognosis
geo_acession	PMID
GSE19188	20421987
GSE31210	22080568
GSE37745	23032747
GSE102287	29196495
GSE157011	32717408

[truncated: 5 more sheets: Table S11, Table S12, Table S13, Table S14, Table S15]
